# Supplementary material for: Neural signals regulating motor synchronization in the primate deep cerebellar nuclei
Source: Nat Commun. 2022 May 6;13:2504. doi: 10.1038/s41467-022-30246-2 (PMC9076601; doi:10.1038/s41467-022-30246-2)
Supplement: Supplementary file 7 — Source Data [file 41467_2022_30246_MOESM7_ESM.xlsx]

## Sheet: Figure1
Synchronize												Reactive
SOA = 400				SOA = 550				SOA = 700
Mean	SD	Time		Mean	SD	Time		Mean	SD	Time		Mean	SD	Time
280.265	66.7294	0		292.114	59.5397	0		289.868	37.769	0		338.1	50.0432	0
265.444	55.1224	0.4		208.027	49.6261	0.55		117.5	64.01	0.7		290.929	37.7797	0.55
159.583	48.4923	0.8		96.9189	77.0084	1.1		2.71053	89.417	1.4		294.25	20.8547	1.1
65.4444	38.8987	1.2		33.9459	87.014	1.65		-22	96.8041	2.1		271.846	36.159	1.65
25.7222	35.5814	1.6		22.0541	65.8504	2.2		-39.0263	93.1754	2.8		291.667	29.9124	2.2
11.7778	35.025	2		2.72973	50.072	2.75		-37.8947	80.1289	3.5		272.9	39.0226	2.75
11.6944	57.4132	2.4		-7.27027	54.4909	3.3		-31.3684	96.4725	4.2		308.417	28.2761	3.3
14.5	46.2147	2.8		-33.3243	59.7439	3.85		-55.6316	87.5898	4.9		306.812	40.3207	3.85
8.91667	46.6295	3.2		-27.5405	55.976	4.4		-50.3158	79.5545	5.6		299.556	25.6764	4.4
10.6667	56.3509	3.6		-45.3514	64.9283	4.95		-53.4737	78.1958	6.3		293.286	19.2069	4.95
12.1389	51.7787	4		-34.1081	72.281	5.5		-52.6579	91.6926	7		298.231	28.3906	5.5
4.72222	46.8607	4.4		-25.1081	78.3559	6.05		-89.6053	78.6358	7.7		290.538	36.0708	6.05
-0.166667	51.8412	4.8		-31.6757	67.4208	6.6		-67.8421	93.4352	8.4		307.545	40.8494	6.6
-1.97222	39.9975	5.2		-18.8649	59.9352	7.15		-58.0526	86.5679	9.1		304.818	37.3465	7.15
6.69444	56.5982	5.6		-22.2162	79.0373	7.7		-49.0789	78.838	9.8		295.778	76.2935	7.7
-2.44444	51.597	6		-31.5946	75.4046	8.25		-70.3684	77.2561	10.5		287	23.184	8.25
2.38889	44.7426	6.4		-17.973	68.2941	8.8		-44.2105	79.8259	11.2		315.25	39.6808	8.8
-11.6667	45.408	6.8		-26.4865	61.6323	9.35						287.25	36.584	9.35
3.80556	61.7075	7.2		-38.0811	50.6614	9.9						284.8	38.6316	9.9
-16.9444	43.0335	7.6		-66.3784	63.9328	10.45						255.111	95.6052	10.45
-11.8333	47.9836	8		-14.5946	88.2696	11						288.25	30.3136	11
-15.5556	58.4101	8.4
-3.91667	58.6863	8.8
-6.83333	56.5193	9.2
6.58333	59.8844	9.6
-12.1944	71.1063	10
-8.61111	66.7851	10.4
-25.8571	81.0666	10.8
9	109.18	11.2

## Sheet: Figure2a
	Bilateral									Unilateral									Postsaccade
	Ipsi				Contra					Pref				NonPref					Ipsi				Contra
	Synchronize		Reactive		Synchronize		Reactive			Synchronize		Reactive		Synchronize		Reactive			Synchronize		Reactive		Synchronize		Reactive
Time	Mean	SE	Mean	SE	Mean	SE	Mean	SE		Mean	SE	Mean	SE	Mean	SE	Mean	SE		Mean	SE	Mean	SE	Mean	SE	Mean	SE
-275	0.386662	0.0493986	0.414331	0.0466735	0.386149	0.0322021	0.524374	0.0431269		0.734774	0.0406287	0.717281	0.0454542	0.148478	0.0252999	0.199253	0.0340603		0.342561	0.035365	0.453269	0.0594789	0.22467	0.0314531	0.361966	0.0636449
-274	0.388007	0.049571	0.414194	0.0466974	0.387464	0.0322076	0.524561	0.0432311		0.736534	0.0405956	0.717763	0.0455118	0.148228	0.0252816	0.199257	0.0339285		0.341856	0.0354088	0.450593	0.0595601	0.223794	0.0314497	0.36099	0.0635158
-273	0.389348	0.0497427	0.414049	0.0467186	0.388779	0.0322143	0.524759	0.0433383		0.73829	0.0405599	0.718251	0.0455702	0.147995	0.0252642	0.199237	0.0337952		0.341143	0.0354528	0.447947	0.0596469	0.222914	0.0314454	0.36004	0.0633843
-272	0.390685	0.0499136	0.413893	0.0467374	0.390097	0.0322221	0.524969	0.0434486		0.74004	0.0405214	0.718745	0.0456296	0.147778	0.0252477	0.199195	0.0336608		0.340424	0.0354969	0.445334	0.059739	0.222029	0.0314402	0.359116	0.0632503
-271	0.392019	0.0500836	0.413725	0.0467541	0.391419	0.0322313	0.525191	0.0435624		0.741785	0.0404798	0.719246	0.0456906	0.147578	0.0252318	0.199133	0.033526		0.339697	0.0355412	0.442758	0.0598356	0.22114	0.031434	0.358219	0.063114
-270	0.39335	0.0502526	0.413542	0.0467689	0.392747	0.0322418	0.525423	0.0436795		0.743524	0.0404351	0.719756	0.0457534	0.147393	0.0252164	0.199055	0.0333911		0.338964	0.0355854	0.440221	0.0599364	0.220244	0.0314267	0.35735	0.0629755
-269	0.394679	0.0504207	0.413342	0.0467821	0.394085	0.0322539	0.525666	0.0438002		0.745255	0.0403872	0.720276	0.0458184	0.147222	0.0252016	0.198961	0.0332568		0.338224	0.0356296	0.437728	0.0600407	0.219343	0.0314182	0.356511	0.0628347
-268	0.396008	0.0505876	0.413123	0.0467939	0.395432	0.0322676	0.52592	0.0439243		0.746979	0.0403359	0.720808	0.0458859	0.147066	0.0251872	0.198855	0.0331235		0.337478	0.0356736	0.435281	0.0601478	0.218435	0.0314086	0.3557	0.062692
-267	0.397335	0.0507534	0.412884	0.0468045	0.396793	0.0322829	0.526183	0.0440518		0.748696	0.0402812	0.721352	0.0459561	0.146922	0.025173	0.19874	0.0329919		0.336725	0.0357176	0.432882	0.0602573	0.21752	0.0313977	0.354918	0.0625475
-266	0.398664	0.050918	0.412622	0.0468143	0.398169	0.0322999	0.526455	0.0441825		0.750403	0.0402231	0.721911	0.0460292	0.146792	0.0251591	0.198617	0.0328624		0.335967	0.0357613	0.430535	0.0603684	0.216598	0.0313856	0.354166	0.0624015
-265	0.399993	0.0510812	0.412338	0.0468233	0.399561	0.0323186	0.526736	0.0443163		0.752102	0.0401615	0.722485	0.0461056	0.146672	0.0251454	0.198491	0.0327354		0.335203	0.0358047	0.428241	0.0604805	0.215668	0.0313722	0.353444	0.0622542
-264	0.401325	0.0512431	0.41203	0.0468318	0.400972	0.0323392	0.527024	0.0444529		0.753791	0.0400964	0.723075	0.0461853	0.146563	0.0251317	0.198363	0.0326116		0.334434	0.0358479	0.426001	0.0605929	0.214731	0.0313576	0.352751	0.062106
-263	0.402659	0.0514034	0.411699	0.0468399	0.402403	0.0323616	0.527319	0.0445918		0.755471	0.0400279	0.723683	0.0462685	0.146464	0.0251181	0.198236	0.0324912		0.33366	0.0358907	0.423818	0.0607051	0.213786	0.0313417	0.352086	0.0619573
-262	0.403997	0.0515622	0.411344	0.046848	0.403857	0.0323859	0.52762	0.0447328		0.75714	0.0399559	0.72431	0.0463553	0.146374	0.0251045	0.198113	0.0323748		0.332882	0.0359333	0.421692	0.0608163	0.212834	0.0313246	0.35145	0.0618084
-261	0.40534	0.0517194	0.410965	0.046856	0.405334	0.0324121	0.527927	0.0448752		0.758798	0.0398805	0.724956	0.0464458	0.146291	0.0250909	0.197997	0.0322626		0.3321	0.0359754	0.419624	0.0609261	0.211874	0.0313063	0.350841	0.0616597
-260	0.406688	0.0518747	0.410564	0.0468643	0.406836	0.0324403	0.528237	0.0450186		0.760446	0.0398019	0.725623	0.0465399	0.146214	0.0250773	0.197889	0.032155		0.331314	0.0360171	0.417614	0.0610338	0.210908	0.0312869	0.350258	0.0615118
-259	0.408041	0.0520283	0.410142	0.046873	0.408365	0.0324703	0.528552	0.0451623		0.762083	0.03972	0.726311	0.0466377	0.146144	0.0250636	0.197793	0.0320522		0.330526	0.0360585	0.415664	0.0611388	0.209936	0.0312663	0.349701	0.0613651
-258	0.409401	0.0521798	0.409701	0.0468822	0.409922	0.0325023	0.528868	0.0453056		0.76371	0.0396351	0.727021	0.0467392	0.146078	0.0250498	0.197709	0.0319545		0.329736	0.0360994	0.413772	0.0612407	0.208957	0.0312448	0.349166	0.06122
-257	0.410767	0.0523293	0.409242	0.046892	0.411508	0.0325362	0.529186	0.0454478		0.765326	0.0395473	0.727753	0.0468442	0.146016	0.0250361	0.197641	0.031862		0.328944	0.0361399	0.411938	0.0613389	0.207973	0.0312222	0.348654	0.061077
-256	0.412141	0.0524766	0.408768	0.0469028	0.413122	0.0325721	0.529505	0.0455881		0.766931	0.0394566	0.728508	0.0469527	0.145958	0.0250224	0.197589	0.0317749		0.328151	0.0361799	0.410161	0.0614329	0.206985	0.0311988	0.348162	0.0609367
-255	0.413522	0.0526216	0.408281	0.0469146	0.414768	0.0326098	0.529824	0.0457258		0.768527	0.0393634	0.729286	0.0470646	0.145901	0.0250087	0.197555	0.0316931		0.327357	0.0362195	0.408441	0.0615224	0.205992	0.0311746	0.347687	0.0607995
-254	0.41491	0.0527642	0.407785	0.0469276	0.416444	0.0326494	0.530142	0.0458599		0.770113	0.0392676	0.730087	0.0471798	0.145846	0.0249953	0.19754	0.0316167		0.326564	0.0362587	0.406775	0.0616068	0.204997	0.0311496	0.347228	0.0606658
-253	0.416307	0.0529042	0.407283	0.0469419	0.41815	0.0326908	0.530459	0.0459898		0.77169	0.0391695	0.730911	0.0472981	0.145792	0.024982	0.197545	0.0315455		0.325773	0.0362974	0.405164	0.0616859	0.203999	0.031124	0.346782	0.0605361
-252	0.417711	0.0530415	0.406779	0.0469579	0.419889	0.0327339	0.530774	0.0461145		0.773259	0.0390693	0.731757	0.0474193	0.145738	0.0249691	0.19757	0.0314796		0.324983	0.0363357	0.403604	0.0617593	0.203	0.0310979	0.346346	0.0604108
-251	0.419124	0.0531759	0.406277	0.0469756	0.421658	0.0327787	0.531086	0.0462331		0.774821	0.0389672	0.732626	0.0475434	0.145683	0.0249567	0.197617	0.0314186		0.324196	0.0363735	0.402095	0.0618268	0.202	0.0310714	0.345918	0.0602903
-250	0.420544	0.0533074	0.40578	0.0469954	0.423458	0.0328252	0.531395	0.046345		0.776376	0.0388633	0.733517	0.0476701	0.145628	0.0249447	0.197685	0.0313624		0.323413	0.036411	0.400633	0.0618879	0.201001	0.0310444	0.345494	0.0601748
-249	0.421971	0.0534357	0.405292	0.0470173	0.425289	0.0328731	0.531701	0.0464492		0.777925	0.0387578	0.734429	0.0477992	0.14557	0.0249335	0.197775	0.0313108		0.322634	0.0364481	0.399218	0.0619426	0.200004	0.0310173	0.345071	0.0600648
-248	0.423406	0.0535607	0.404818	0.0470417	0.42715	0.0329224	0.532004	0.0465451		0.779469	0.0386508	0.735361	0.0479306	0.145511	0.0249232	0.197885	0.0312635		0.32186	0.0364848	0.397846	0.0619906	0.19901	0.0309899	0.344646	0.0599604
-247	0.424847	0.0536823	0.404362	0.0470687	0.429041	0.0329731	0.532304	0.0466318		0.78101	0.0385426	0.736312	0.048064	0.14545	0.0249138	0.198016	0.03122		0.321093	0.0365212	0.396516	0.0620317	0.198019	0.0309624	0.344216	0.0598619
-246	0.426296	0.0538002	0.403928	0.0470986	0.43096	0.0330249	0.532601	0.0467088		0.782549	0.0384333	0.737283	0.0481992	0.145386	0.0249056	0.198166	0.0311802		0.320332	0.0365573	0.395225	0.0620659	0.197034	0.0309349	0.343777	0.0597693
-245	0.42775	0.0539144	0.403521	0.0471316	0.432907	0.0330777	0.532895	0.0467754		0.784086	0.038323	0.73827	0.0483361	0.145319	0.0248987	0.198334	0.0311437		0.319579	0.0365932	0.393971	0.0620931	0.196055	0.0309075	0.343327	0.0596827
-244	0.42921	0.0540247	0.403143	0.0471679	0.43488	0.0331315	0.533187	0.046831		0.785624	0.0382118	0.739274	0.0484744	0.145249	0.0248932	0.198521	0.03111		0.318834	0.0366288	0.392751	0.0621132	0.195082	0.0308801	0.34286	0.0596022
-243	0.430675	0.0541309	0.4028	0.0472078	0.436879	0.033186	0.533477	0.0468751		0.787162	0.0380999	0.740293	0.0486138	0.145176	0.0248894	0.198723	0.0310788		0.318099	0.0366642	0.391562	0.0621263	0.194118	0.0308529	0.342375	0.0595277
-242	0.432144	0.0542329	0.402494	0.0472515	0.438902	0.033241	0.533767	0.0469073		0.788703	0.0379874	0.741325	0.0487541	0.145099	0.0248873	0.198939	0.0310497		0.317373	0.0366995	0.390404	0.0621323	0.193163	0.0308259	0.341867	0.0594591
-241	0.433618	0.0543305	0.402229	0.0472991	0.440948	0.0332965	0.534057	0.0469273		0.790247	0.0378742	0.742369	0.048895	0.145019	0.0248872	0.199169	0.0310224		0.316658	0.0367346	0.389272	0.0621313	0.192219	0.030799	0.341333	0.0593962
-240	0.435094	0.0544237	0.402008	0.0473507	0.443015	0.0333522	0.534349	0.0469346		0.791796	0.0377605	0.743425	0.0490362	0.144935	0.024889	0.19941	0.0309964		0.315955	0.0367697	0.388166	0.0621234	0.191285	0.0307724	0.340771	0.0593389
-239	0.436574	0.0545122	0.401833	0.0474067	0.445102	0.0334081	0.534643	0.0469292		0.79335	0.0376463	0.744489	0.0491775	0.144847	0.0248931	0.19966	0.0309715		0.315262	0.0368046	0.387082	0.0621087	0.190364	0.0307461	0.340177	0.0592869
-238	0.438056	0.054596	0.401707	0.0474669	0.447207	0.0334638	0.534942	0.0469108		0.794912	0.0375316	0.745562	0.0493185	0.144756	0.0248993	0.199917	0.0309473		0.314582	0.0368396	0.38602	0.0620874	0.189456	0.0307199	0.339548	0.0592399
-237	0.43954	0.054675	0.401632	0.0475317	0.449329	0.0335193	0.535246	0.0468794		0.796481	0.0374164	0.746641	0.0494589	0.144662	0.0249078	0.20018	0.0309235		0.313915	0.0368745	0.384976	0.0620597	0.188561	0.0306939	0.338881	0.0591975
-236	0.441024	0.0547492	0.401609	0.0476008	0.451465	0.0335745	0.535557	0.046835		0.798058	0.0373007	0.747725	0.0495982	0.144563	0.0249187	0.200447	0.0308998		0.31326	0.0369093	0.383949	0.0620257	0.187682	0.0306681	0.338175	0.0591594
-235	0.442509	0.0548183	0.401639	0.0476745	0.453616	0.0336291	0.535877	0.0467777		0.799645	0.0371844	0.748814	0.0497361	0.144462	0.0249318	0.200715	0.0308759		0.312618	0.0369442	0.382937	0.0619856	0.186817	0.0306425	0.337426	0.0591251
-234	0.443995	0.0548825	0.401723	0.0477527	0.455778	0.033683	0.536208	0.0467075		0.801242	0.0370674	0.749905	0.0498723	0.144357	0.0249473	0.200982	0.0308515		0.311989	0.036979	0.381939	0.0619398	0.185968	0.0306169	0.336634	0.0590943
-233	0.44548	0.0549417	0.401861	0.0478353	0.45795	0.033736	0.536551	0.0466248		0.802849	0.0369497	0.750997	0.0500062	0.144249	0.0249651	0.201247	0.0308264		0.311373	0.0370137	0.380954	0.0618883	0.185136	0.0305914	0.335796	0.0590665
-232	0.446963	0.0549958	0.402053	0.0479222	0.460131	0.0337882	0.536908	0.0465297		0.804467	0.0368311	0.75209	0.0501375	0.144138	0.024985	0.201509	0.0308005		0.31077	0.0370483	0.379979	0.0618315	0.184321	0.0305658	0.33491	0.0590411
-231	0.448446	0.055045	0.402298	0.0480134	0.462319	0.0338393	0.537281	0.0464225		0.806095	0.0367116	0.753181	0.0502656	0.144025	0.0250069	0.201764	0.0307735		0.31018	0.0370827	0.379014	0.0617695	0.183523	0.0305402	0.333977	0.0590179
-230	0.449927	0.0550892	0.402595	0.0481085	0.464513	0.0338892	0.537671	0.0463037		0.807735	0.0365909	0.754272	0.0503901	0.143908	0.0250308	0.202012	0.0307452		0.309602	0.037117	0.378057	0.0617026	0.182743	0.0305143	0.332994	0.0589962
-229	0.451405	0.0551285	0.402943	0.0482075	0.466712	0.033938	0.538081	0.0461737		0.809386	0.036469	0.75536	0.0505104	0.143789	0.0250565	0.202251	0.0307155		0.309036	0.0371509	0.377107	0.0616311	0.181981	0.0304882	0.331963	0.0589756
-228	0.452881	0.055163	0.403339	0.0483102	0.468914	0.0339854	0.538511	0.046033		0.811047	0.0363458	0.756444	0.0506262	0.143668	0.0250836	0.20248	0.0306843		0.308481	0.0371845	0.376164	0.0615549	0.181237	0.0304617	0.330882	0.0589557
-227	0.454353	0.0551928	0.403782	0.0484162	0.471118	0.0340316	0.538963	0.045882		0.812719	0.0362209	0.757525	0.0507368	0.143545	0.0251121	0.202699	0.0306515		0.307936	0.0372177	0.375226	0.0614744	0.180511	0.0304347	0.329753	0.0589359
-226	0.455822	0.0552181	0.404269	0.0485253	0.473324	0.0340763	0.539438	0.0457212		0.8144	0.0360944	0.758602	0.0508419	0.14342	0.0251417	0.202905	0.030617		0.307401	0.0372503	0.374293	0.0613896	0.179803	0.0304072	0.328575	0.0589159
-225	0.457288	0.055239	0.404798	0.0486372	0.47553	0.0341197	0.539938	0.0455514		0.816091	0.035966	0.759674	0.0509407	0.143294	0.0251721	0.203098	0.0305806		0.306875	0.0372822	0.373363	0.0613007	0.179113	0.030379	0.32735	0.0588952
-224	0.45875	0.0552557	0.405366	0.0487515	0.477735	0.0341618	0.540464	0.0453729		0.81779	0.0358355	0.760742	0.051033	0.143166	0.025203	0.203278	0.0305425		0.306356	0.0373133	0.372436	0.0612077	0.178442	0.0303501	0.32608	0.0588733
-223	0.460207	0.0552684	0.405969	0.048868	0.47994	0.0342025	0.541016	0.0451866		0.819496	0.0357029	0.761804	0.0511182	0.143037	0.0252342	0.203444	0.0305024		0.305844	0.0373435	0.371512	0.0611105	0.177788	0.0303204	0.324766	0.0588499
-222	0.46166	0.0552774	0.406604	0.0489863	0.482142	0.0342418	0.541595	0.044993		0.821208	0.035568	0.762862	0.0511957	0.142908	0.0252653	0.203597	0.0304604		0.305337	0.0373727	0.370588	0.0610093	0.177152	0.0302898	0.323409	0.0588246
-221	0.463108	0.0552827	0.407268	0.0491059	0.484343	0.0342799	0.542203	0.0447927		0.822925	0.0354306	0.763914	0.0512653	0.142778	0.0252962	0.203736	0.0304165		0.304834	0.0374007	0.369666	0.0609039	0.176533	0.0302581	0.322013	0.058797
-220	0.464551	0.0552848	0.407959	0.0492266	0.486541	0.0343167	0.542838	0.0445864		0.824646	0.0352906	0.764962	0.0513264	0.142647	0.0253265	0.203862	0.0303706		0.304333	0.0374274	0.368743	0.0607943	0.17593	0.0302254	0.320579	0.0587668
-219	0.46599	0.0552838	0.408672	0.0493479	0.488737	0.0343524	0.543503	0.0443748		0.826369	0.0351479	0.766006	0.0513788	0.142517	0.0253559	0.203975	0.0303228		0.303834	0.0374527	0.36782	0.0606803	0.175343	0.0301915	0.319111	0.0587335
-218	0.467423	0.05528	0.409404	0.0494695	0.49093	0.034387	0.544196	0.0441586		0.828092	0.0350024	0.767046	0.051422	0.142387	0.0253842	0.204077	0.0302731		0.303334	0.0374764	0.366895	0.0605617	0.174772	0.0301564	0.317611	0.058697
-217	0.468851	0.0552737	0.410152	0.049591	0.49312	0.0344205	0.544917	0.0439385		0.829814	0.0348541	0.768081	0.0514557	0.142257	0.0254111	0.204166	0.0302216		0.302832	0.0374984	0.365969	0.0604385	0.174216	0.03012	0.316082	0.0586568
-216	0.470273	0.0552652	0.410914	0.049712	0.495307	0.034453	0.545667	0.0437151		0.831533	0.0347029	0.769114	0.0514797	0.142128	0.0254364	0.204246	0.0301682		0.302327	0.0375186	0.365039	0.0603104	0.173674	0.0300822	0.314529	0.0586126
-215	0.471691	0.0552548	0.411685	0.049832	0.497493	0.0344847	0.546445	0.0434891		0.833248	0.0345488	0.770144	0.0514939	0.142	0.0254598	0.204317	0.0301131		0.301816	0.0375369	0.364105	0.0601773	0.173145	0.030043	0.312953	0.0585643
-214	0.473103	0.0552427	0.412465	0.0499509	0.499676	0.0345156	0.54725	0.0432612		0.834956	0.0343918	0.771172	0.051498	0.141874	0.0254812	0.204379	0.0300563		0.301299	0.0375531	0.363167	0.0600388	0.172629	0.0300024	0.311359	0.0585114
-213	0.47451	0.0552293	0.413249	0.0500681	0.501857	0.0345457	0.548082	0.043032		0.836656	0.0342318	0.772198	0.0514919	0.141748	0.0255003	0.204435	0.029998		0.300774	0.0375672	0.362223	0.059895	0.172124	0.0299603	0.30975	0.0584537
-212	0.475913	0.0552148	0.414037	0.0501833	0.504037	0.0345752	0.548941	0.0428023		0.838345	0.034069	0.773224	0.0514757	0.141624	0.0255171	0.204486	0.0299382		0.300239	0.037579	0.361274	0.0597455	0.171629	0.0299167	0.308129	0.058391
-211	0.477311	0.0551995	0.414826	0.0502963	0.506217	0.034604	0.549825	0.0425727		0.840022	0.0339034	0.774249	0.0514493	0.141502	0.0255313	0.204533	0.0298769		0.299692	0.0375886	0.360318	0.0595902	0.171145	0.0298716	0.3065	0.0583229
-210	0.478705	0.0551836	0.415614	0.0504067	0.508395	0.0346323	0.550735	0.0423439		0.841684	0.0337351	0.775274	0.0514128	0.141381	0.0255429	0.204578	0.0298145		0.299133	0.0375958	0.359354	0.0594291	0.170669	0.029825	0.304866	0.0582491
-209	0.480095	0.0551674	0.4164	0.0505142	0.510574	0.0346601	0.551668	0.0421163		0.84333	0.0335643	0.776301	0.0513663	0.141263	0.0255516	0.204622	0.0297508		0.298559	0.0376006	0.358382	0.059262	0.1702	0.0297768	0.30323	0.0581695
-208	0.481482	0.0551512	0.417183	0.0506187	0.512753	0.0346874	0.552624	0.0418908		0.844959	0.0333911	0.777329	0.0513101	0.141146	0.0255575	0.204667	0.0296862		0.29797	0.0376029	0.357401	0.059089	0.169738	0.0297271	0.301595	0.0580838
-207	0.482866	0.0551351	0.417962	0.0507198	0.514934	0.0347142	0.553603	0.0416677		0.846567	0.0332156	0.778359	0.0512443	0.141031	0.0255605	0.204713	0.0296207		0.297365	0.0376029	0.35641	0.05891	0.169282	0.0296759	0.299963	0.0579916
-206	0.484247	0.0551194	0.418736	0.0508176	0.517116	0.0347405	0.554603	0.0414477		0.848153	0.033038	0.779391	0.0511692	0.140919	0.0255605	0.204762	0.0295545		0.296741	0.0376004	0.355409	0.0587252	0.168831	0.0296232	0.298338	0.0578928
-205	0.485628	0.0551042	0.419505	0.0509117	0.5193	0.0347663	0.555624	0.0412313		0.849716	0.0328587	0.780427	0.0510852	0.140808	0.0255575	0.204815	0.0294878		0.296099	0.0375956	0.354397	0.0585347	0.168382	0.0295691	0.296722	0.057787
-204	0.487007	0.0550897	0.42027	0.0510021	0.521487	0.0347917	0.556664	0.0410189		0.851253	0.0326777	0.781467	0.0509925	0.1407	0.0255515	0.204874	0.0294206		0.295437	0.0375885	0.353374	0.0583387	0.167937	0.0295135	0.295116	0.057674
-203	0.488387	0.0550761	0.42103	0.0510887	0.523677	0.0348165	0.557723	0.040811		0.852763	0.0324954	0.782511	0.0508918	0.140593	0.0255424	0.204938	0.0293531		0.294754	0.0375791	0.35234	0.0581375	0.167492	0.0294566	0.293523	0.0575536
-202	0.489767	0.0550635	0.421785	0.0511716	0.52587	0.0348407	0.5588	0.040608		0.854245	0.032312	0.78356	0.0507832	0.140488	0.0255302	0.205009	0.0292855		0.29405	0.0375675	0.351293	0.0579314	0.167049	0.0293983	0.291943	0.0574255
-201	0.49115	0.055052	0.422537	0.0512507	0.528066	0.0348643	0.559895	0.0404104		0.855697	0.0321278	0.784614	0.0506674	0.140384	0.0255151	0.205088	0.0292179		0.293324	0.037554	0.350234	0.0577208	0.166605	0.0293388	0.290378	0.0572895
-200	0.492536	0.0550417	0.423285	0.0513262	0.530267	0.0348872	0.561006	0.0402183		0.857117	0.031943	0.785673	0.0505447	0.140282	0.0254969	0.205174	0.0291504		0.292575	0.0375384	0.349162	0.0575061	0.16616	0.0292781	0.288829	0.0571454
-199	0.493925	0.0550326	0.42403	0.051398	0.532471	0.0349094	0.562133	0.0400323		0.858505	0.031758	0.786738	0.0504158	0.140182	0.0254758	0.205267	0.0290833		0.291804	0.0375212	0.348078	0.0572878	0.165713	0.0292163	0.287296	0.0569929
-198	0.495319	0.0550248	0.424774	0.0514664	0.53468	0.0349307	0.563276	0.0398525		0.859859	0.0315729	0.78781	0.050281	0.140082	0.0254518	0.205369	0.0290166		0.29101	0.0375023	0.346981	0.0570665	0.165264	0.0291535	0.28578	0.0568319
-197	0.496719	0.0550184	0.425517	0.0515314	0.536894	0.0349512	0.564433	0.0396793		0.861179	0.0313882	0.788888	0.0501409	0.139983	0.0254249	0.205477	0.0289504		0.290193	0.037482	0.345871	0.0568426	0.164812	0.0290897	0.284279	0.0566623
-196	0.498127	0.0550133	0.42626	0.0515933	0.539111	0.0349707	0.565604	0.0395128		0.862462	0.0312039	0.789974	0.0499961	0.139884	0.0253953	0.205594	0.0288849		0.289353	0.0374604	0.344747	0.0566168	0.164355	0.0290251	0.282794	0.0564837
-195	0.499542	0.0550095	0.427004	0.0516522	0.541333	0.0349892	0.566789	0.0393535		0.863709	0.0310205	0.791066	0.0498469	0.139785	0.025363	0.205716	0.0288202		0.28849	0.0374377	0.343611	0.0563896	0.163895	0.0289598	0.281324	0.0562962
-194	0.500967	0.055007	0.42775	0.0517083	0.543559	0.0350065	0.567986	0.0392015		0.864919	0.030838	0.792166	0.049694	0.139687	0.0253281	0.205845	0.0287563		0.287605	0.0374142	0.342463	0.0561616	0.16343	0.0288938	0.279867	0.0560995
-193	0.502401	0.0550058	0.428499	0.0517619	0.545788	0.0350228	0.569195	0.0390571		0.866091	0.0306568	0.793274	0.0495378	0.139587	0.0252906	0.205979	0.0286934		0.286698	0.03739	0.341301	0.0559333	0.162961	0.0288274	0.278422	0.0558937
-192	0.503847	0.0550059	0.429251	0.0518132	0.548022	0.0350378	0.570416	0.0389205		0.867226	0.030477	0.79439	0.0493788	0.139487	0.0252507	0.206116	0.0286317		0.285769	0.0373653	0.340127	0.0557053	0.162486	0.0287606	0.276988	0.0556786
-191	0.505304	0.0550073	0.430006	0.0518623	0.550258	0.0350516	0.571648	0.0387921		0.868321	0.0302988	0.795515	0.0492174	0.139385	0.0252085	0.206257	0.028571		0.284819	0.0373404	0.338941	0.055478	0.162006	0.0286936	0.275563	0.0554542
-190	0.506773	0.0550098	0.430767	0.0519095	0.552497	0.0350641	0.572889	0.0386722		0.869379	0.0301224	0.796649	0.0490541	0.139281	0.0251641	0.206401	0.0285117		0.283849	0.0373153	0.337742	0.055252	0.161522	0.0286264	0.274145	0.0552204
-189	0.508256	0.0550135	0.431531	0.051955	0.554739	0.0350753	0.57414	0.038561		0.870397	0.0299478	0.797792	0.0488893	0.139176	0.0251175	0.206544	0.0284536		0.28286	0.0372904	0.336532	0.0550276	0.161032	0.0285593	0.272731	0.0549774
-188	0.509753	0.0550183	0.432301	0.0519989	0.556983	0.0350852	0.575398	0.0384588		0.871377	0.0297752	0.798944	0.0487235	0.139067	0.025069	0.206688	0.0283971		0.281852	0.0372657	0.335309	0.0548051	0.160538	0.0284923	0.271319	0.054725
-187	0.511263	0.0550241	0.433075	0.0520414	0.559228	0.0350938	0.576663	0.0383661		0.872318	0.0296046	0.800107	0.0485569	0.138956	0.0250185	0.206829	0.028342		0.280827	0.0372414	0.334074	0.0545848	0.160038	0.0284256	0.269907	0.0544635
-186	0.512788	0.0550309	0.433854	0.0520825	0.561474	0.0351012	0.577934	0.0382831		0.873221	0.0294361	0.801279	0.04839	0.138841	0.0249663	0.206967	0.0282886		0.279786	0.0372176	0.332827	0.054367	0.159535	0.0283593	0.268493	0.0541928
-185	0.514328	0.0550387	0.434637	0.0521223	0.56372	0.0351073	0.579209	0.0382101		0.874086	0.0292698	0.802462	0.048223	0.138723	0.0249125	0.207101	0.0282369		0.278729	0.0371946	0.331568	0.0541517	0.159028	0.0282936	0.267073	0.053913
-184	0.515882	0.0550475	0.435424	0.052161	0.565965	0.0351121	0.580487	0.0381475		0.874914	0.0291056	0.803657	0.0480562	0.1386	0.0248572	0.20723	0.028187		0.277657	0.0371723	0.330297	0.053939	0.158517	0.0282285	0.265646	0.0536244
-183	0.51745	0.0550572	0.436213	0.0521985	0.568209	0.0351159	0.581766	0.0380956		0.875704	0.0289435	0.804862	0.04789	0.138473	0.0248004	0.207351	0.028139		0.276573	0.0371508	0.329014	0.0537288	0.158003	0.0281641	0.264209	0.0533269
-182	0.519032	0.0550678	0.437004	0.0522348	0.570451	0.0351185	0.583044	0.0380545		0.876457	0.0287836	0.806079	0.0477245	0.13834	0.0247424	0.207465	0.0280931		0.275478	0.0371303	0.327717	0.0535211	0.157487	0.0281007	0.262759	0.0530209
-181	0.520628	0.0550792	0.437796	0.0522698	0.572691	0.0351202	0.58432	0.0380247		0.877174	0.0286258	0.807308	0.04756	0.138203	0.0246833	0.207569	0.0280493		0.274371	0.0371108	0.326408	0.0533157	0.156969	0.0280381	0.261295	0.0527064
-180	0.522237	0.0550916	0.438587	0.0523036	0.574927	0.0351208	0.585592	0.0380061		0.877855	0.02847	0.808549	0.0473967	0.13806	0.0246232	0.207663	0.0280077		0.273256	0.0370922	0.325085	0.0531123	0.156449	0.0279766	0.259813	0.0523837
-179	0.523858	0.0551047	0.439376	0.052336	0.57716	0.0351207	0.586858	0.037999		0.878501	0.0283163	0.809803	0.0472346	0.137911	0.0245622	0.207747	0.0279685		0.272132	0.0370746	0.323749	0.0529106	0.155928	0.0279162	0.258313	0.052053
-178	0.52549	0.0551187	0.440162	0.0523668	0.579387	0.0351197	0.588115	0.0380035		0.879112	0.0281646	0.811068	0.0470739	0.137756	0.0245005	0.207819	0.0279317		0.271002	0.0370579	0.322398	0.0527101	0.155407	0.0278569	0.256792	0.0517145
-177	0.527132	0.0551335	0.440943	0.0523961	0.58161	0.0351181	0.589361	0.0380194		0.87969	0.0280149	0.812346	0.0469147	0.137595	0.0244382	0.207879	0.0278974		0.269866	0.0370422	0.321031	0.0525106	0.154886	0.0277988	0.255249	0.0513685
-176	0.528783	0.0551492	0.441717	0.0524235	0.583826	0.0351158	0.590594	0.0380469		0.880233	0.0278671	0.813636	0.046757	0.137427	0.0243754	0.207926	0.0278656		0.268727	0.0370273	0.31965	0.0523115	0.154365	0.0277419	0.253682	0.0510153
-175	0.530442	0.0551656	0.442483	0.052449	0.586036	0.035113	0.591811	0.0380857		0.880744	0.0277212	0.814937	0.046601	0.137253	0.0243123	0.20796	0.0278364		0.267584	0.0370131	0.318251	0.0521122	0.153846	0.0276863	0.25209	0.050655
-174	0.532106	0.0551827	0.443239	0.0524725	0.588239	0.0351098	0.593011	0.0381357		0.881222	0.0275773	0.81625	0.0464465	0.137072	0.024249	0.207981	0.0278098		0.26644	0.0369997	0.316835	0.0519122	0.153328	0.0276319	0.250472	0.0502882
-173	0.533776	0.0552006	0.443984	0.0524937	0.590435	0.0351061	0.59419	0.0381966		0.881668	0.0274353	0.817574	0.0462936	0.136884	0.0241857	0.207989	0.0277858		0.265295	0.0369868	0.315402	0.051711	0.152812	0.0275788	0.248828	0.0499149
-172	0.535448	0.0552192	0.444715	0.0525125	0.592623	0.0351022	0.595348	0.0382681		0.882082	0.0272953	0.818908	0.0461423	0.13669	0.0241226	0.207983	0.0277642		0.26415	0.0369744	0.313949	0.0515079	0.152298	0.0275268	0.247157	0.0495357
-171	0.537121	0.0552384	0.445431	0.0525288	0.594802	0.035098	0.59648	0.03835		0.882465	0.0271573	0.820251	0.0459924	0.136489	0.0240597	0.207964	0.027745		0.263007	0.0369624	0.312477	0.0513023	0.151787	0.0274761	0.24546	0.0491509
-170	0.538793	0.0552582	0.446131	0.0525424	0.596973	0.0350935	0.597586	0.0384419		0.882817	0.0270214	0.821601	0.0458441	0.136281	0.0239972	0.207933	0.0277281		0.261867	0.0369506	0.310985	0.0510936	0.151279	0.0274264	0.243736	0.0487608
-169	0.540463	0.0552785	0.446814	0.0525533	0.599135	0.0350888	0.598663	0.0385434		0.883137	0.0268876	0.822958	0.0456971	0.136066	0.0239352	0.207888	0.0277133		0.260731	0.0369389	0.309471	0.0508812	0.150774	0.0273779	0.241985	0.0483659
-168	0.542129	0.0552992	0.447477	0.0525613	0.601288	0.0350839	0.59971	0.038654		0.883427	0.0267561	0.82432	0.0455515	0.135846	0.023874	0.207832	0.0277003		0.259599	0.0369273	0.307936	0.0506646	0.150272	0.0273305	0.240209	0.0479667
-167	0.543789	0.0553203	0.448119	0.0525665	0.603432	0.0350787	0.600725	0.0387733		0.883686	0.026627	0.825684	0.0454072	0.135619	0.0238136	0.207764	0.027689		0.258472	0.0369155	0.306378	0.0504431	0.149774	0.027284	0.238409	0.0475637
-166	0.545441	0.0553417	0.44874	0.0525688	0.605568	0.0350733	0.601706	0.038901		0.883915	0.0265004	0.827049	0.0452642	0.135386	0.0237542	0.207685	0.0276791		0.257351	0.0369036	0.304798	0.0502164	0.149279	0.0272384	0.236585	0.0471573
-165	0.547083	0.0553632	0.449339	0.0525681	0.607694	0.0350676	0.602652	0.0390365		0.884112	0.0263764	0.828412	0.0451225	0.135148	0.0236959	0.207596	0.0276702		0.256238	0.0368914	0.303193	0.0499838	0.148788	0.0271937	0.23474	0.0467482
-164	0.548715	0.0553847	0.449914	0.0525645	0.609811	0.0350614	0.603563	0.0391793		0.884279	0.0262553	0.829771	0.044982	0.134904	0.0236388	0.207497	0.0276621		0.255132	0.0368788	0.301566	0.0497449	0.148301	0.0271498	0.232875	0.0463369
-163	0.550333	0.0554061	0.450466	0.0525581	0.61192	0.0350548	0.604438	0.039329		0.884415	0.0261371	0.831122	0.044843	0.134656	0.0235831	0.207389	0.0276545		0.254035	0.0368659	0.299913	0.0494994	0.147817	0.0271065	0.230992	0.0459242
-162	0.551938	0.0554273	0.450993	0.0525489	0.614021	0.0350476	0.605276	0.039485		0.884519	0.0260221	0.832463	0.0447054	0.134402	0.0235289	0.207274	0.0276469		0.252946	0.0368524	0.298237	0.0492469	0.147337	0.0270639	0.229094	0.0455106
-161	0.553527	0.0554481	0.451496	0.0525371	0.616114	0.0350397	0.606077	0.0396469		0.884592	0.0259105	0.833791	0.0445695	0.134145	0.0234762	0.20715	0.0276392		0.251867	0.0368384	0.296536	0.0489871	0.14686	0.0270219	0.227181	0.0450969
-160	0.555099	0.0554685	0.451974	0.0525227	0.618199	0.035031	0.606842	0.0398141		0.884633	0.0258024	0.835101	0.0444353	0.133883	0.023425	0.20702	0.027631		0.250798	0.036824	0.294811	0.0487199	0.146387	0.0269803	0.225258	0.0446839
-159	0.556654	0.0554882	0.452427	0.052506	0.620278	0.0350213	0.607572	0.0399859		0.884642	0.0256981	0.836391	0.0443032	0.133618	0.0233756	0.206885	0.0276221		0.249739	0.0368089	0.293062	0.0484449	0.145918	0.0269391	0.223327	0.0442723
-158	0.558189	0.0555072	0.452856	0.0524871	0.62235	0.0350105	0.608266	0.0401617		0.884618	0.0255978	0.837656	0.0441735	0.13335	0.0233277	0.206744	0.0276121		0.248692	0.0367934	0.29129	0.0481622	0.145452	0.0268983	0.22139	0.043863
-157	0.559706	0.0555254	0.45326	0.0524661	0.624415	0.0349984	0.608927	0.0403408		0.884562	0.0255016	0.838893	0.0440464	0.13308	0.0232816	0.206598	0.027601		0.247655	0.0367773	0.289493	0.0478718	0.144989	0.0268578	0.219451	0.0434568
-156	0.561202	0.0555426	0.45364	0.0524435	0.626476	0.0349847	0.609555	0.0405226		0.884472	0.0254098	0.840097	0.0439224	0.132807	0.0232371	0.206449	0.0275887		0.246631	0.0367608	0.287675	0.0475736	0.14453	0.0268175	0.217511	0.0430545
-155	0.562678	0.0555586	0.453997	0.0524193	0.628531	0.0349695	0.610153	0.0407062		0.884349	0.0253225	0.841265	0.0438019	0.132532	0.0231943	0.206296	0.0275749		0.245618	0.0367438	0.285834	0.0472678	0.144074	0.0267775	0.215575	0.0426571
-154	0.564133	0.0555735	0.45433	0.0523939	0.630582	0.0349523	0.610722	0.0408907		0.884192	0.02524	0.842392	0.0436854	0.132256	0.0231529	0.206141	0.0275598		0.244618	0.0367264	0.283973	0.0469545	0.143622	0.0267375	0.213645	0.0422652
-153	0.565568	0.055587	0.454641	0.0523675	0.632629	0.0349332	0.611264	0.0410755		0.884001	0.0251623	0.843475	0.0435732	0.131979	0.023113	0.205984	0.0275432		0.24363	0.0367087	0.282092	0.046634	0.143173	0.0266977	0.211724	0.0418798
-152	0.566982	0.0555992	0.454931	0.0523405	0.634673	0.0349118	0.611781	0.0412595		0.883775	0.0250897	0.844509	0.043466	0.131701	0.0230745	0.205825	0.0275254		0.242656	0.0366907	0.280192	0.0463067	0.142727	0.026658	0.209815	0.0415016
-151	0.568377	0.0556099	0.4552	0.052313	0.636714	0.034888	0.612277	0.0414419		0.883515	0.0250223	0.845491	0.0433642	0.131423	0.023037	0.205665	0.0275065		0.241694	0.0366724	0.278274	0.0459728	0.142285	0.0266184	0.207921	0.0411314
-150	0.569752	0.055619	0.455448	0.0522854	0.638752	0.0348617	0.612753	0.0416217		0.883219	0.0249602	0.846416	0.0432683	0.131145	0.0230006	0.205504	0.0274866		0.240747	0.036654	0.276341	0.0456329	0.141846	0.0265788	0.206044	0.0407699
-149	0.571108	0.0556265	0.455677	0.0522581	0.640788	0.0348327	0.613212	0.0417981		0.882889	0.0249036	0.847282	0.0431787	0.130867	0.0229649	0.205342	0.027466		0.239813	0.0366355	0.274393	0.0452874	0.141411	0.0265394	0.204187	0.0404178
-148	0.572446	0.0556323	0.455888	0.0522313	0.642822	0.0348008	0.613657	0.0419701		0.882524	0.0248524	0.848084	0.043096	0.130589	0.0229298	0.20518	0.027445		0.238893	0.0366169	0.272432	0.0449369	0.140979	0.0265	0.202353	0.0400754
-147	0.573767	0.0556364	0.456081	0.0522053	0.644854	0.034766	0.61409	0.042137		0.882124	0.0248067	0.84882	0.0430204	0.130313	0.022895	0.205018	0.0274237		0.237987	0.0365983	0.27046	0.0445821	0.140551	0.0264608	0.200544	0.0397434
-146	0.575073	0.0556387	0.456256	0.0521804	0.646884	0.0347282	0.614514	0.042298		0.881689	0.0247667	0.849487	0.0429524	0.130037	0.0228602	0.204855	0.0274026		0.237096	0.0365796	0.26848	0.0442235	0.140128	0.0264218	0.198762	0.0394221
-145	0.576364	0.0556393	0.456416	0.0521569	0.648913	0.0346872	0.614932	0.0424524		0.881219	0.0247323	0.850081	0.0428922	0.129763	0.0228253	0.204693	0.0273818		0.23622	0.0365609	0.266492	0.0438621	0.139709	0.0263829	0.19701	0.0391117
-144	0.577643	0.055638	0.456559	0.0521352	0.650939	0.034643	0.615345	0.0425996		0.880715	0.0247034	0.850601	0.04284	0.12949	0.0227899	0.20453	0.0273617		0.235358	0.0365422	0.264499	0.0434985	0.139294	0.0263444	0.195288	0.0388123
-143	0.578909	0.0556349	0.456687	0.0521154	0.652963	0.0345955	0.615756	0.042739		0.880176	0.0246801	0.851045	0.042796	0.129218	0.0227538	0.204368	0.0273425		0.234511	0.0365234	0.262504	0.0431335	0.138884	0.0263061	0.193599	0.038524
-142	0.580166	0.05563	0.4568	0.0520978	0.654985	0.0345449	0.616166	0.0428704		0.879603	0.0246622	0.85141	0.0427602	0.128948	0.0227166	0.204205	0.0273245		0.233679	0.0365046	0.260508	0.0427681	0.13848	0.0262683	0.191944	0.0382467
-141	0.581415	0.0556233	0.456899	0.0520827	0.657003	0.034491	0.616579	0.0429934		0.878997	0.0246498	0.851696	0.0427326	0.12868	0.0226781	0.204042	0.0273078		0.232862	0.0364857	0.258513	0.0424031	0.13808	0.026231	0.190325	0.0379801
-140	0.582657	0.0556148	0.456984	0.0520703	0.659017	0.034434	0.616994	0.043108		0.878358	0.0246426	0.8519	0.0427131	0.128413	0.022638	0.203879	0.0272927		0.232061	0.0364666	0.256523	0.0420396	0.137686	0.0261943	0.188742	0.0377239
-139	0.583894	0.0556045	0.457055	0.0520606	0.661027	0.0343739	0.617414	0.0432141		0.877687	0.0246406	0.852024	0.0427015	0.128148	0.0225961	0.203716	0.0272791		0.231274	0.0364471	0.254539	0.0416783	0.137298	0.0261582	0.187196	0.0374777
-138	0.585128	0.0555925	0.457112	0.052054	0.663031	0.0343109	0.617839	0.0433118		0.876984	0.0246436	0.852065	0.0426975	0.127884	0.0225521	0.203552	0.0272672		0.230502	0.0364273	0.252565	0.0413203	0.136916	0.0261229	0.185688	0.037241
-137	0.586361	0.0555787	0.457155	0.0520506	0.665028	0.034245	0.618271	0.0434014		0.876249	0.0246514	0.852023	0.0427008	0.127622	0.0225059	0.203387	0.027257		0.229746	0.036407	0.250602	0.0409666	0.13654	0.0260886	0.184218	0.037013
-136	0.587594	0.0555632	0.457185	0.0520503	0.667018	0.0341765	0.618708	0.0434832		0.875485	0.0246639	0.8519	0.0427109	0.127362	0.0224571	0.20322	0.0272485		0.229003	0.0363861	0.248653	0.0406181	0.136171	0.0260552	0.182786	0.0367932
-135	0.588828	0.0555461	0.457201	0.0520533	0.668999	0.0341056	0.619152	0.0435577		0.874691	0.0246809	0.851695	0.0427273	0.127103	0.0224057	0.203053	0.0272415		0.228276	0.0363645	0.24672	0.0402758	0.135809	0.026023	0.181392	0.0365807
-134	0.590066	0.0555274	0.457202	0.0520595	0.670969	0.0340324	0.619603	0.0436254		0.873868	0.0247022	0.851409	0.0427496	0.126846	0.0223515	0.202884	0.0272361		0.227563	0.0363419	0.244808	0.0399406	0.135453	0.0259921	0.180036	0.0363747
-133	0.591308	0.0555071	0.45719	0.052069	0.672927	0.0339574	0.620058	0.0436869		0.873017	0.0247277	0.851044	0.042777	0.12659	0.0222943	0.202712	0.0272321		0.226863	0.0363183	0.242916	0.0396133	0.135105	0.0259626	0.178718	0.0361745
-132	0.592556	0.0554854	0.457163	0.0520817	0.674872	0.0338806	0.620519	0.0437429		0.872139	0.024757	0.850599	0.0428091	0.126336	0.0222341	0.202539	0.0272293		0.226178	0.0362934	0.24105	0.0392949	0.134765	0.0259347	0.177436	0.0359792
-131	0.593812	0.0554622	0.45712	0.0520974	0.676803	0.0338025	0.620983	0.0437941		0.871235	0.0247901	0.850077	0.0428451	0.126083	0.0221709	0.202363	0.0272276		0.225505	0.0362672	0.23921	0.0389861	0.134432	0.0259084	0.176191	0.0357879
-130	0.595075	0.0554376	0.457063	0.052116	0.678717	0.0337233	0.621449	0.0438412		0.870305	0.0248268	0.849479	0.0428843	0.125831	0.0221045	0.202185	0.0272269		0.224846	0.0362395	0.2374	0.0386875	0.134107	0.0258839	0.174982	0.0355998
-129	0.596348	0.0554118	0.45699	0.0521374	0.680612	0.0336435	0.621915	0.0438849		0.869351	0.0248668	0.848807	0.0429261	0.125581	0.022035	0.202003	0.027227		0.224198	0.0362101	0.235623	0.0384	0.13379	0.0258614	0.173806	0.0354143
-128	0.597631	0.0553847	0.4569	0.0521612	0.682489	0.0335633	0.62238	0.0439261		0.868374	0.0249101	0.848062	0.0429697	0.125332	0.0219624	0.201818	0.0272277		0.223562	0.036179	0.23388	0.038124	0.13348	0.0258409	0.172665	0.0352306
-127	0.598924	0.0553565	0.456794	0.0521871	0.684343	0.0334831	0.622841	0.0439654		0.867373	0.0249565	0.847247	0.0430144	0.125085	0.0218868	0.201629	0.0272289		0.222938	0.0361459	0.232174	0.03786	0.133179	0.0258225	0.171556	0.0350479
-126	0.600229	0.0553271	0.456672	0.052215	0.686175	0.0334033	0.623296	0.0440036		0.866351	0.0250058	0.846363	0.0430596	0.124839	0.0218083	0.201436	0.0272305		0.222324	0.0361108	0.230507	0.0376084	0.132886	0.0258064	0.170478	0.0348659
-125	0.601544	0.0552967	0.456531	0.0522444	0.687983	0.0333242	0.623743	0.0440414		0.865308	0.025058	0.845412	0.0431045	0.124595	0.021727	0.201238	0.0272324		0.22172	0.0360736	0.228882	0.0373696	0.1326	0.0257927	0.16943	0.0346839
-124	0.602871	0.0552652	0.456374	0.0522751	0.689764	0.0332463	0.624179	0.0440794		0.864245	0.0251129	0.844396	0.0431485	0.124353	0.021643	0.201035	0.0272345		0.221126	0.0360342	0.227302	0.0371437	0.132323	0.0257814	0.168412	0.0345015
-123	0.604209	0.0552328	0.456198	0.0523065	0.691518	0.0331699	0.624602	0.0441184		0.863163	0.0251705	0.843317	0.0431909	0.124112	0.0215565	0.200828	0.0272366		0.220541	0.0359926	0.225767	0.0369309	0.132054	0.0257727	0.167421	0.0343185
-122	0.605558	0.0551994	0.456004	0.0523383	0.693242	0.0330954	0.625009	0.044159		0.862062	0.0252308	0.842178	0.0432311	0.123874	0.0214677	0.200615	0.0272388		0.219965	0.0359488	0.22428	0.0367311	0.131792	0.0257665	0.166457	0.0341346
-121	0.606917	0.0551652	0.455793	0.0523702	0.694937	0.033023	0.625398	0.0442018		0.860942	0.0252936	0.84098	0.0432685	0.123639	0.0213768	0.200395	0.0272409		0.219396	0.0359027	0.222844	0.0365445	0.131539	0.0257629	0.165519	0.0339497
-120	0.608286	0.05513	0.455563	0.0524017	0.696599	0.0329532	0.625765	0.0442473		0.859806	0.0253589	0.839724	0.0433026	0.123406	0.021284	0.20017	0.027243		0.218836	0.0358545	0.22146	0.0363709	0.131293	0.025762	0.164605	0.0337636
-119	0.609664	0.055094	0.455315	0.0524324	0.698229	0.0328863	0.62611	0.0442961		0.858653	0.0254269	0.838414	0.0433328	0.123177	0.0211896	0.199938	0.0272449		0.218282	0.0358041	0.220129	0.03621	0.131055	0.0257637	0.163714	0.0335766
-118	0.611051	0.0550571	0.455049	0.052462	0.699825	0.0328224	0.626428	0.0443487		0.857484	0.0254974	0.83705	0.0433587	0.122951	0.0210938	0.199699	0.0272467		0.217736	0.0357517	0.218854	0.0360618	0.130825	0.025768	0.162847	0.0333885
-117	0.612444	0.0550192	0.454766	0.0524901	0.701387	0.0327621	0.626719	0.0444056		0.8563	0.0255705	0.835634	0.04338	0.122729	0.0209968	0.199453	0.0272482		0.217196	0.0356975	0.217635	0.0359258	0.130602	0.025775	0.162001	0.0331997
-116	0.613842	0.0549805	0.454466	0.0525164	0.702913	0.0327053	0.626981	0.0444671		0.8551	0.0256462	0.834168	0.0433961	0.122511	0.0208989	0.199199	0.0272496		0.216664	0.0356415	0.216474	0.0358019	0.130387	0.0257844	0.161177	0.0330103
-115	0.615245	0.0549407	0.45415	0.0525407	0.704402	0.0326525	0.627211	0.0445337		0.853885	0.0257247	0.832654	0.0434069	0.122299	0.0208005	0.198937	0.0272508		0.216138	0.035584	0.215372	0.0356897	0.130178	0.0257964	0.160373	0.0328207
-114	0.61665	0.0549	0.453818	0.0525627	0.705854	0.0326037	0.627408	0.0446057		0.852656	0.0258059	0.831093	0.043412	0.122091	0.0207017	0.198667	0.0272516		0.215619	0.0355252	0.214331	0.0355889	0.129977	0.0258108	0.159589	0.032631
-113	0.618057	0.0548582	0.453472	0.0525823	0.707269	0.0325591	0.627571	0.0446834		0.851413	0.0258901	0.829487	0.0434112	0.12189	0.0206029	0.198388	0.0272522		0.215107	0.0354653	0.21335	0.0354991	0.129784	0.0258274	0.158825	0.0324417
-112	0.619463	0.0548152	0.453112	0.0525992	0.708646	0.0325188	0.627699	0.0447668		0.850156	0.0259771	0.827837	0.0434045	0.121695	0.0205044	0.198101	0.0272525		0.214602	0.0354046	0.212432	0.03542	0.129597	0.0258463	0.15808	0.0322531
-111	0.620866	0.0547711	0.452741	0.0526135	0.709985	0.032483	0.627792	0.0448561		0.848885	0.0260673	0.826145	0.0433918	0.121507	0.0204065	0.197804	0.0272525		0.214105	0.0353435	0.211575	0.0353512	0.129417	0.0258671	0.157356	0.0320657
-110	0.622264	0.0547256	0.452359	0.0526251	0.711285	0.0324517	0.627849	0.0449512		0.8476	0.0261606	0.824412	0.043373	0.121326	0.0203094	0.197498	0.0272522		0.213616	0.0352822	0.210781	0.0352925	0.129245	0.0258899	0.15665	0.0318797
-109	0.623657	0.0546789	0.451968	0.0526341	0.712547	0.0324248	0.62787	0.045052		0.846301	0.0262572	0.822639	0.0433483	0.121154	0.0202134	0.197183	0.0272517		0.213136	0.0352211	0.210049	0.0352435	0.129079	0.0259143	0.155965	0.0316955
-108	0.625041	0.0546307	0.451569	0.0526405	0.71377	0.0324025	0.627857	0.0451581		0.844987	0.0263572	0.820829	0.0433178	0.12099	0.020119	0.196858	0.027251		0.212666	0.0351605	0.209381	0.0352039	0.128922	0.0259403	0.155299	0.0315136
-107	0.626414	0.0545811	0.451166	0.0526445	0.714954	0.0323847	0.627809	0.0452692		0.84366	0.0264609	0.818983	0.0432818	0.120836	0.0200263	0.196524	0.0272503		0.212206	0.0351008	0.208774	0.0351734	0.128771	0.0259676	0.154654	0.0313343
-106	0.627775	0.0545299	0.450759	0.0526463	0.7161	0.0323713	0.627727	0.0453847		0.842317	0.0265682	0.817102	0.0432404	0.120691	0.0199357	0.196179	0.0272495		0.211757	0.0350423	0.20823	0.0351519	0.128629	0.0259961	0.15403	0.031158
-105	0.629122	0.0544772	0.45035	0.052646	0.717207	0.0323622	0.627614	0.0455038		0.84096	0.0266794	0.815188	0.0431942	0.120556	0.0198474	0.195826	0.027249		0.211321	0.0349855	0.207748	0.0351391	0.128494	0.0260255	0.153428	0.030985
-104	0.630453	0.0544228	0.449943	0.052644	0.718277	0.0323573	0.627471	0.0456258		0.839586	0.0267946	0.813243	0.0431434	0.120432	0.0197619	0.195462	0.0272489		0.210898	0.0349308	0.207327	0.0351348	0.128368	0.0260555	0.152849	0.0308156
-103	0.631765	0.0543667	0.44954	0.0526405	0.719308	0.0323566	0.6273	0.0457495		0.838197	0.0269139	0.811268	0.0430888	0.120319	0.0196793	0.19509	0.0272495		0.21049	0.0348784	0.206967	0.0351387	0.12825	0.026086	0.152294	0.0306502
-102	0.633058	0.0543089	0.449143	0.0526357	0.720301	0.0323598	0.627104	0.0458738		0.83679	0.0270376	0.809265	0.0430307	0.120217	0.0196	0.194708	0.027251		0.210098	0.0348287	0.206665	0.0351508	0.128142	0.0261168	0.151763	0.0304891
-101	0.634329	0.0542495	0.448754	0.05263	0.721257	0.0323668	0.626885	0.0459976		0.835366	0.0271657	0.807236	0.0429699	0.120127	0.0195243	0.194317	0.0272538		0.209722	0.0347822	0.206422	0.0351708	0.128044	0.0261475	0.151259	0.0303327
-100	0.635577	0.0541883	0.448376	0.0526236	0.722175	0.0323773	0.626647	0.0461194		0.833923	0.0272984	0.805183	0.0429071	0.120048	0.0194525	0.193917	0.0272583		0.209365	0.0347391	0.206236	0.0351986	0.127956	0.026178	0.150782	0.0301813
-99	0.636799	0.0541255	0.448011	0.0526166	0.723056	0.0323913	0.626392	0.0462379		0.83246	0.0274359	0.803108	0.0428429	0.119982	0.0193848	0.193509	0.0272648		0.209027	0.0346998	0.206106	0.035234	0.127879	0.0262079	0.150333	0.0300353
-98	0.637996	0.054061	0.447663	0.0526094	0.723901	0.0324085	0.626125	0.0463515		0.830977	0.0275783	0.801012	0.0427782	0.119928	0.0193216	0.193093	0.0272738		0.20871	0.0346646	0.206031	0.035277	0.127814	0.0262371	0.149915	0.029895
-97	0.639165	0.053995	0.447333	0.0526021	0.724709	0.0324287	0.625848	0.0464588		0.829472	0.0277257	0.798898	0.0427139	0.119886	0.0192631	0.19267	0.0272857		0.208415	0.0346337	0.206008	0.0353272	0.127762	0.0262652	0.149529	0.0297608
-96	0.640306	0.0539274	0.447025	0.0525948	0.725481	0.0324517	0.625566	0.0465584		0.827943	0.0278782	0.796768	0.0426506	0.119857	0.0192095	0.19224	0.0273011		0.208142	0.0346074	0.206037	0.0353847	0.127723	0.0262921	0.149176	0.0296331
-95	0.641416	0.0538585	0.44674	0.0525876	0.726216	0.0324772	0.625283	0.0466488		0.826391	0.0280358	0.794624	0.0425894	0.119839	0.0191611	0.191803	0.0273204		0.207894	0.0345858	0.206115	0.0354493	0.127698	0.0263176	0.148859	0.0295125
-94	0.642497	0.0537881	0.446481	0.0525805	0.726916	0.0325051	0.625002	0.0467286		0.824813	0.0281987	0.792467	0.042531	0.119834	0.0191182	0.191361	0.027344		0.207671	0.0345693	0.206242	0.0355209	0.127688	0.0263413	0.148578	0.0293992
-93	0.643546	0.0537166	0.44625	0.0525733	0.727581	0.032535	0.624728	0.0467966		0.823208	0.0283669	0.7903	0.0424763	0.119841	0.0190809	0.190915	0.0273724		0.207475	0.034558	0.206415	0.0355993	0.127695	0.026363	0.148337	0.0292939
-92	0.644564	0.0536439	0.446049	0.0525661	0.72821	0.0325669	0.624465	0.0468517		0.821575	0.0285404	0.788124	0.0424262	0.119859	0.0190494	0.190464	0.0274061		0.207306	0.0345518	0.206633	0.0356845	0.127719	0.0263826	0.148136	0.0291971
-91	0.645549	0.0535702	0.44588	0.0525586	0.728804	0.0326004	0.624215	0.046893		0.819912	0.0287191	0.785942	0.0423813	0.119889	0.0190238	0.190009	0.0274454		0.207165	0.0345511	0.206894	0.0357763	0.127762	0.0263998	0.147978	0.0291092
-90	0.646502	0.0534956	0.445745	0.0525506	0.729364	0.0326353	0.623985	0.0469195		0.818217	0.0289031	0.783754	0.0423426	0.119929	0.0190044	0.189553	0.0274906		0.207052	0.0345557	0.207196	0.0358746	0.127824	0.0264145	0.147864	0.0290307
-89	0.647423	0.0534203	0.445644	0.0525418	0.729888	0.0326715	0.623776	0.0469307		0.81649	0.0290921	0.781563	0.0423106	0.119981	0.0189912	0.189094	0.0275422		0.206969	0.0345658	0.207538	0.0359793	0.127906	0.0264265	0.147797	0.0289624
-88	0.648311	0.0533443	0.44558	0.0525319	0.730379	0.0327087	0.623593	0.0469261		0.814728	0.0292861	0.779369	0.042286	0.120042	0.0189843	0.188635	0.0276003		0.206917	0.0345813	0.207919	0.0360903	0.128009	0.0264356	0.147779	0.0289046
-87	0.649167	0.0532677	0.445553	0.0525205	0.730835	0.0327466	0.623439	0.0469057		0.81293	0.0294849	0.777174	0.0422694	0.120114	0.0189838	0.188176	0.0276651		0.206894	0.0346021	0.208336	0.0362075	0.128135	0.0264417	0.147811	0.028858
-86	0.649991	0.0531907	0.445564	0.0525072	0.731258	0.0327852	0.623317	0.0468692		0.811095	0.0296882	0.774979	0.0422613	0.120194	0.0189896	0.187718	0.0277367		0.206903	0.0346283	0.208789	0.0363309	0.128285	0.0264447	0.147896	0.0288231
-85	0.650783	0.0531134	0.445614	0.0524915	0.731647	0.0328242	0.623229	0.0468171		0.809221	0.0298959	0.772785	0.0422619	0.120284	0.0190018	0.187262	0.0278152		0.206943	0.0346596	0.209276	0.0364603	0.128459	0.0264446	0.148036	0.0288003
-84	0.651544	0.0530358	0.445702	0.0524732	0.732004	0.0328635	0.623179	0.0467496		0.807306	0.0301077	0.770591	0.0422718	0.120382	0.0190203	0.186808	0.0279005		0.207014	0.034696	0.209796	0.0365955	0.128658	0.0264411	0.148233	0.0287901
-83	0.652274	0.0529581	0.445828	0.0524516	0.732328	0.0329028	0.623168	0.0466673		0.80535	0.0303233	0.768399	0.0422909	0.120487	0.0190451	0.186359	0.0279925		0.207116	0.0347374	0.210349	0.0367366	0.128884	0.0264344	0.148488	0.0287929
-82	0.652975	0.0528801	0.445993	0.0524264	0.732619	0.0329421	0.623199	0.046571		0.80335	0.0305423	0.766207	0.0423196	0.1206	0.019076	0.185914	0.0280912		0.20725	0.0347836	0.210933	0.0368834	0.129137	0.0264244	0.148804	0.0288092
-81	0.653646	0.0528021	0.446195	0.0523972	0.732879	0.0329811	0.623272	0.0464617		0.801307	0.0307644	0.764016	0.0423577	0.12072	0.019113	0.185474	0.0281962		0.207415	0.0348344	0.211548	0.0370358	0.129418	0.0264112	0.149182	0.0288392
-80	0.654288	0.052724	0.446434	0.0523635	0.733108	0.0330198	0.623388	0.0463404		0.799217	0.0309893	0.761825	0.0424053	0.120847	0.0191558	0.185041	0.0283073		0.207611	0.0348898	0.212193	0.0371935	0.129728	0.0263947	0.149625	0.0288832
-79	0.654903	0.0526457	0.446708	0.052325	0.733305	0.033058	0.623548	0.0462081		0.797081	0.0312166	0.759633	0.0424621	0.120979	0.0192043	0.184616	0.0284242		0.207837	0.0349494	0.212869	0.0373566	0.130068	0.0263751	0.150135	0.0289414
-78	0.65549	0.0525674	0.447017	0.0522814	0.733473	0.0330957	0.623753	0.0460663		0.794898	0.0314459	0.757438	0.042528	0.121117	0.0192584	0.184199	0.0285465		0.208095	0.0350132	0.213574	0.0375248	0.130439	0.0263525	0.150713	0.0290139
-77	0.65605	0.0524889	0.447358	0.0522324	0.733612	0.0331327	0.624001	0.0459161		0.792666	0.0316768	0.755239	0.0426027	0.121261	0.0193178	0.18379	0.0286738		0.208382	0.0350811	0.21431	0.0376979	0.130841	0.026327	0.151361	0.0291008
-76	0.656584	0.0524101	0.447729	0.0521777	0.733721	0.033169	0.624292	0.0457589		0.790384	0.031909	0.753034	0.0426858	0.12141	0.0193824	0.183392	0.0288057		0.208699	0.0351528	0.215076	0.0378758	0.131276	0.0262988	0.152081	0.0292021
-75	0.657093	0.0523311	0.448129	0.0521171	0.733802	0.0332045	0.624625	0.045596		0.788053	0.0321422	0.750821	0.0427769	0.121564	0.0194518	0.183004	0.0289417		0.209046	0.0352283	0.215873	0.0380582	0.131743	0.0262682	0.152875	0.0293177
-74	0.657578	0.0522518	0.448555	0.0520504	0.733856	0.0332393	0.624998	0.0454288		0.785671	0.032376	0.748597	0.0428756	0.121723	0.019526	0.182627	0.0290814		0.209422	0.0353074	0.216701	0.038245	0.132243	0.0262352	0.153745	0.0294476
-73	0.658037	0.0521719	0.449004	0.0519775	0.733882	0.0332732	0.62541	0.0452584		0.783239	0.0326101	0.74636	0.0429815	0.121886	0.0196046	0.182262	0.0292243		0.209827	0.0353902	0.217561	0.0384358	0.132778	0.0262003	0.154691	0.0295916
-72	0.658473	0.0520916	0.449475	0.0518983	0.733882	0.0333064	0.625858	0.0450862		0.780755	0.0328443	0.744107	0.043094	0.122054	0.0196874	0.181911	0.0293701		0.21026	0.0354765	0.218455	0.0386304	0.133348	0.0261637	0.155716	0.0297494
-71	0.658885	0.0520105	0.449964	0.0518127	0.733857	0.0333388	0.626339	0.0449131		0.77822	0.0330784	0.741835	0.0432127	0.122227	0.0197744	0.181572	0.0295182		0.210722	0.0355663	0.219382	0.0388286	0.133955	0.0261257	0.156821	0.0299209
-70	0.659274	0.0519288	0.450469	0.0517207	0.733806	0.0333705	0.62685	0.0447404		0.775634	0.0333121	0.739541	0.0433372	0.122405	0.0198652	0.181248	0.0296683		0.211213	0.0356598	0.220346	0.0390302	0.134597	0.0260867	0.158008	0.0301058
-69	0.65964	0.0518462	0.450987	0.0516223	0.73373	0.0334016	0.627389	0.0445689		0.772997	0.0335453	0.737221	0.043467	0.122588	0.0199597	0.180938	0.02982		0.211731	0.0357569	0.221346	0.0392348	0.135278	0.026047	0.159278	0.0303039
-68	0.659982	0.0517627	0.451514	0.0515175	0.733631	0.0334321	0.62795	0.0443994		0.770309	0.0337779	0.734872	0.0436017	0.122776	0.0200578	0.180643	0.0299729		0.212278	0.0358577	0.222385	0.0394423	0.135997	0.026007	0.160632	0.0305147
-67	0.6603	0.0516782	0.452049	0.0514063	0.733507	0.0334623	0.628532	0.0442328		0.76757	0.0340098	0.732491	0.0437409	0.12297	0.0201592	0.180364	0.0301266		0.212854	0.0359625	0.223463	0.0396524	0.136756	0.0259672	0.162071	0.030738
-66	0.660595	0.0515926	0.452587	0.0512888	0.73336	0.0334921	0.629129	0.0440695		0.764782	0.034241	0.730074	0.0438842	0.123169	0.020264	0.180101	0.030281		0.213459	0.0360713	0.224584	0.039865	0.137557	0.025928	0.163598	0.0309735
-65	0.660866	0.0515061	0.453127	0.051165	0.73319	0.0335218	0.629738	0.0439102		0.761944	0.0344715	0.727618	0.0440314	0.123375	0.0203718	0.179855	0.0304358		0.214094	0.0361844	0.225749	0.0400798	0.1384	0.0258898	0.165211	0.0312208
-64	0.661112	0.0514184	0.453665	0.0510349	0.732996	0.0335515	0.630354	0.0437552		0.759058	0.0347014	0.725121	0.0441823	0.123587	0.0204828	0.179625	0.0305907		0.214759	0.0363022	0.226959	0.0402967	0.139287	0.0258532	0.166914	0.0314796
-63	0.661334	0.0513298	0.454199	0.0508987	0.732779	0.0335815	0.630973	0.0436051		0.756124	0.0349307	0.722579	0.0443365	0.123805	0.0205968	0.179413	0.0307456		0.215455	0.0364248	0.228217	0.0405155	0.14022	0.0258186	0.168706	0.0317496
-62	0.661529	0.0512402	0.454725	0.0507564	0.732538	0.0336119	0.63159	0.0434599		0.753143	0.0351595	0.71999	0.0444941	0.124031	0.0207137	0.179218	0.0309003		0.216183	0.0365527	0.229526	0.0407363	0.141201	0.0257867	0.170588	0.0320303
-61	0.661697	0.0511497	0.455241	0.0506081	0.732274	0.033643	0.632201	0.0433201		0.750116	0.0353881	0.71735	0.0446547	0.124264	0.0208336	0.17904	0.0310548		0.216945	0.0366861	0.230887	0.0409589	0.142232	0.025758	0.17256	0.0323216
-60	0.661838	0.0510586	0.455745	0.0504539	0.731985	0.0336751	0.632803	0.0431858		0.747044	0.0356165	0.714658	0.0448185	0.124504	0.0209564	0.178881	0.0312089		0.217743	0.0368257	0.232302	0.0411835	0.143315	0.0257332	0.174624	0.032623
-59	0.66195	0.0509669	0.456233	0.0502939	0.731672	0.0337085	0.633389	0.0430573		0.743928	0.0358451	0.711912	0.0449853	0.124753	0.021082	0.178739	0.0313627		0.218577	0.0369717	0.233774	0.04141	0.144452	0.0257128	0.17678	0.0329342
-58	0.662032	0.050875	0.456704	0.0501282	0.731334	0.0337435	0.633956	0.0429347		0.740769	0.0360739	0.709111	0.0451552	0.125009	0.0212106	0.178615	0.0315161		0.21945	0.0371247	0.235306	0.0416385	0.145647	0.0256976	0.179027	0.033255
-57	0.662082	0.050783	0.457154	0.0499571	0.730969	0.0337804	0.6345	0.0428182		0.737569	0.0363033	0.706252	0.0453281	0.125275	0.021342	0.178509	0.0316691		0.220364	0.0372852	0.2369	0.0418693	0.146902	0.0256884	0.181366	0.0335849
-56	0.6621	0.0506914	0.457582	0.0497806	0.730576	0.0338197	0.635016	0.0427082		0.734329	0.0365334	0.703336	0.0455042	0.125548	0.0214763	0.17842	0.0318218		0.221322	0.0374537	0.238558	0.0421026	0.148221	0.0256859	0.183797	0.0339239
-55	0.662083	0.0506005	0.457986	0.0495992	0.730156	0.0338617	0.635501	0.0426048		0.731049	0.0367645	0.700362	0.0456835	0.125831	0.0216135	0.178349	0.0319743		0.222326	0.0376307	0.240283	0.0423386	0.149606	0.025691	0.18632	0.0342715
-54	0.66203	0.0505107	0.458363	0.0494131	0.729705	0.033907	0.63595	0.0425086		0.727731	0.0369969	0.69733	0.0458661	0.126122	0.0217537	0.178295	0.0321265		0.223379	0.0378168	0.242077	0.0425777	0.151062	0.0257045	0.188933	0.0346276
-53	0.661939	0.0504226	0.458711	0.0492226	0.729223	0.0339559	0.63636	0.0424197		0.724376	0.0372307	0.69424	0.0460521	0.126421	0.0218967	0.178258	0.0322786		0.224484	0.0380127	0.243944	0.0428202	0.152592	0.0257275	0.191638	0.0349921
-52	0.661808	0.0503365	0.459027	0.0490283	0.728708	0.0340092	0.636727	0.0423388		0.720986	0.0374662	0.691094	0.0462414	0.12673	0.0220427	0.178238	0.0324306		0.225643	0.0382188	0.245886	0.0430666	0.154199	0.025761	0.194433	0.0353648
-51	0.661635	0.0502532	0.45931	0.0488306	0.728159	0.0340672	0.637047	0.0422664		0.717561	0.0377036	0.687892	0.0464342	0.127046	0.0221916	0.178234	0.0325826		0.226862	0.0384357	0.247905	0.0433175	0.155889	0.0258061	0.197317	0.0357457
-50	0.661418	0.0501732	0.459558	0.0486303	0.727572	0.0341306	0.637318	0.042203		0.714103	0.037943	0.684637	0.0466305	0.127371	0.0223433	0.178246	0.0327347		0.228142	0.0386641	0.250004	0.0435732	0.157664	0.0258639	0.20029	0.0361348
-49	0.661155	0.0500972	0.459769	0.0484281	0.726947	0.0342001	0.637535	0.0421494		0.710612	0.0381846	0.68133	0.0468304	0.127703	0.022498	0.178273	0.032887		0.229488	0.0389046	0.252186	0.0438344	0.15953	0.0259359	0.20335	0.0365324
-48	0.660843	0.0500258	0.459939	0.0482247	0.726281	0.0342764	0.637695	0.0421064		0.707089	0.0384285	0.677974	0.0470338	0.128042	0.0226556	0.178315	0.0330396		0.230903	0.0391576	0.254454	0.0441017	0.161491	0.0260232	0.206496	0.0369387
-47	0.66048	0.0499598	0.460067	0.0480211	0.725571	0.03436	0.637796	0.0420747		0.703537	0.0386748	0.674572	0.0472406	0.128389	0.022816	0.178371	0.0331924		0.232391	0.0394239	0.256809	0.0443759	0.16355	0.0261273	0.209727	0.0373541
-46	0.660062	0.0498999	0.46015	0.0478184	0.724816	0.0344517	0.637835	0.0420551		0.699954	0.0389235	0.671126	0.0474509	0.128741	0.0229792	0.17844	0.0333456		0.233956	0.0397038	0.259254	0.0446574	0.165712	0.0262498	0.213042	0.0377792
-45	0.659588	0.0498469	0.460187	0.0476177	0.724011	0.0345523	0.637808	0.0420486		0.696343	0.0391746	0.667641	0.0476646	0.1291	0.0231452	0.178522	0.0334992		0.235601	0.0399981	0.261792	0.0449472	0.167982	0.0263922	0.216438	0.0382147
-44	0.659054	0.0498016	0.460174	0.0474203	0.723155	0.0346625	0.637713	0.0420561		0.692704	0.0394281	0.664119	0.0478815	0.129463	0.023314	0.178616	0.0336533		0.237331	0.0403072	0.264425	0.045246	0.170364	0.0265561	0.219915	0.0386616
-43	0.658458	0.0497648	0.460108	0.0472275	0.722244	0.0347829	0.637546	0.0420783		0.689037	0.039684	0.660564	0.0481015	0.129831	0.0234855	0.178722	0.0338077		0.239149	0.0406316	0.267155	0.0455545	0.172861	0.0267434	0.223469	0.0391208
-42	0.657795	0.0497372	0.459987	0.0470408	0.721276	0.0349143	0.637306	0.0421163		0.685343	0.0399421	0.656981	0.0483244	0.130203	0.0236598	0.178839	0.0339626		0.241057	0.0409718	0.269983	0.0458734	0.175479	0.0269557	0.2271	0.0395937
-41	0.657064	0.0497198	0.459807	0.0468616	0.720245	0.0350573	0.636988	0.0421708		0.681623	0.0402022	0.653372	0.0485502	0.130577	0.0238368	0.178966	0.0341179		0.243061	0.0413283	0.272912	0.0462037	0.17822	0.0271949	0.230805	0.0400817
-40	0.65626	0.0497133	0.459566	0.0466916	0.719149	0.0352125	0.636591	0.0422426		0.677878	0.0404642	0.649742	0.0487786	0.130954	0.0240165	0.179103	0.0342736		0.245162	0.0417013	0.275943	0.0465461	0.181088	0.0274627	0.234582	0.0405864
-39	0.65538	0.0497186	0.45926	0.0465323	0.717985	0.0353804	0.636111	0.0423322		0.674107	0.0407279	0.646094	0.0490094	0.131333	0.0241989	0.17925	0.0344296		0.247364	0.0420914	0.279077	0.0469013	0.184087	0.0277611	0.238428	0.0411096
-38	0.65442	0.0497363	0.458886	0.0463853	0.716747	0.0355616	0.635545	0.0424403		0.67031	0.0409929	0.642433	0.0492425	0.131713	0.024384	0.179405	0.0345859		0.249669	0.0424988	0.282314	0.0472701	0.187219	0.0280916	0.242341	0.0416533
-37	0.653377	0.0497672	0.458439	0.0462524	0.715432	0.0357562	0.634891	0.0425671		0.666489	0.041259	0.638761	0.0494777	0.132093	0.0245719	0.179569	0.0347424		0.252079	0.0429237	0.285656	0.0476533	0.190487	0.0284562	0.246318	0.0422195
-36	0.652247	0.0498121	0.457917	0.046135	0.714035	0.0359646	0.634145	0.0427129		0.662643	0.0415259	0.635082	0.0497148	0.132472	0.0247626	0.179742	0.034899		0.254596	0.0433664	0.289102	0.0480514	0.193893	0.0288564	0.250357	0.0428103
-35	0.651026	0.0498716	0.457316	0.0460348	0.712552	0.0361868	0.633304	0.0428776		0.658773	0.0417932	0.631399	0.0499536	0.132851	0.0249561	0.179922	0.0350556		0.257222	0.0438271	0.292652	0.0484651	0.197439	0.0292937	0.254455	0.0434279
-34	0.649709	0.0499464	0.456631	0.0459533	0.710977	0.0364227	0.632365	0.0430611		0.654877	0.0420605	0.627715	0.0501941	0.133229	0.0251525	0.180111	0.0352122		0.259957	0.0443058	0.296305	0.048895	0.201126	0.0297696	0.258608	0.0440747
-33	0.648294	0.0500369	0.455859	0.0458918	0.709306	0.0366721	0.631324	0.0432629		0.650958	0.0423275	0.624031	0.050436	0.133605	0.025352	0.180308	0.0353685		0.262802	0.0448025	0.30006	0.0493415	0.204955	0.0302852	0.262814	0.0447526
-32	0.646777	0.0501438	0.454996	0.0458516	0.707533	0.0369345	0.630178	0.0434824		0.647013	0.0425937	0.620351	0.0506793	0.13398	0.0255545	0.180514	0.0355245		0.265757	0.0453171	0.303914	0.0498049	0.208926	0.0308415	0.267069	0.0454637
-31	0.645152	0.0502675	0.454038	0.0458338	0.705653	0.0372093	0.628923	0.0437185		0.643043	0.0428588	0.616675	0.0509238	0.134352	0.0257602	0.180728	0.03568		0.26882	0.0458495	0.307865	0.0502856	0.213039	0.0314394	0.27137	0.04621
-30	0.643416	0.0504083	0.452981	0.0458395	0.70366	0.0374957	0.627556	0.0439701		0.639048	0.0431223	0.613004	0.0511694	0.134722	0.0259693	0.180952	0.035835		0.271991	0.0463995	0.311911	0.0507836	0.217292	0.0320794	0.275714	0.0469933
-29	0.641565	0.0505665	0.451821	0.0458694	0.701547	0.0377927	0.626072	0.0442359		0.635027	0.0433838	0.60934	0.0514161	0.13509	0.0261817	0.181186	0.0359892		0.275268	0.0469665	0.316047	0.0512989	0.221685	0.0327617	0.280096	0.0478148
-28	0.639595	0.0507424	0.450554	0.0459241	0.69931	0.0380991	0.624468	0.044514		0.630981	0.043643	0.605681	0.0516637	0.135457	0.0263977	0.18143	0.0361426		0.278647	0.0475503	0.320269	0.0518314	0.226215	0.0334863	0.284513	0.0486758
-27	0.637502	0.0509361	0.449177	0.0460042	0.696942	0.0384134	0.62274	0.0448027		0.626908	0.0438994	0.602028	0.0519122	0.135822	0.0266174	0.181686	0.0362949		0.282126	0.0481502	0.324573	0.0523808	0.230879	0.0342528	0.288961	0.0495771
-26	0.635283	0.0511475	0.447687	0.0461097	0.694437	0.0387343	0.620883	0.0450998		0.622808	0.0441526	0.598379	0.0521613	0.136185	0.0268408	0.181954	0.0364462		0.285702	0.0487655	0.328952	0.0529465	0.235673	0.0350606	0.293436	0.050519
-25	0.632933	0.0513767	0.44608	0.0462408	0.691789	0.0390598	0.618894	0.045403		0.61868	0.0444024	0.594733	0.0524109	0.136548	0.0270681	0.182236	0.0365962		0.289369	0.0493954	0.333401	0.053528	0.240595	0.0359087	0.297934	0.0515016
-24	0.630449	0.0516235	0.444354	0.0463973	0.688991	0.0393881	0.616768	0.04571		0.614524	0.0446482	0.591088	0.0526608	0.136911	0.0272993	0.182532	0.0367449		0.293122	0.0500389	0.337913	0.0541244	0.245638	0.0367959	0.302449	0.0525242
-23	0.627827	0.0518875	0.442505	0.0465787	0.686037	0.0397173	0.614502	0.0460179		0.610338	0.0448898	0.58744	0.0529108	0.137274	0.0275346	0.182845	0.0368921		0.296956	0.0506951	0.34248	0.0547347	0.250798	0.0377205	0.306978	0.0535859
-22	0.625065	0.0521684	0.440533	0.0467845	0.682921	0.0400453	0.612091	0.0463243		0.606123	0.0451268	0.583788	0.0531604	0.137639	0.0277739	0.183175	0.0370379		0.300865	0.0513627	0.347094	0.0553577	0.256069	0.0386805	0.311515	0.0546853
-21	0.622159	0.0524658	0.438434	0.047014	0.679638	0.0403698	0.609532	0.0466263		0.601877	0.0453589	0.580127	0.0534093	0.138007	0.0280172	0.183525	0.037182		0.30484	0.0520404	0.351748	0.0559922	0.261444	0.0396739	0.316056	0.0558205
-20	0.619107	0.0527789	0.436207	0.0472663	0.676181	0.0406887	0.606821	0.0469211		0.597598	0.0455857	0.576453	0.053657	0.138378	0.0282646	0.183895	0.0373244		0.308876	0.0527267	0.356431	0.0566366	0.266917	0.040698	0.320596	0.0569889
-19	0.615905	0.0531071	0.433852	0.0475402	0.672546	0.0409997	0.603953	0.0472059		0.593287	0.0458069	0.572763	0.0539028	0.138754	0.0285159	0.184288	0.0374651		0.312963	0.0534201	0.361134	0.0572892	0.272478	0.0417502	0.325128	0.0581878
-18	0.612552	0.0534495	0.431367	0.0478346	0.668727	0.0413006	0.600927	0.0474779		0.588941	0.0460222	0.56905	0.0541461	0.139136	0.0287711	0.184704	0.0376041		0.317094	0.0541188	0.365848	0.0579482	0.278121	0.0428274	0.329649	0.0594139
-17	0.609046	0.0538052	0.428753	0.0481481	0.664719	0.0415893	0.597737	0.0477344		0.58456	0.0462312	0.565311	0.054386	0.139525	0.02903	0.185147	0.0377414		0.321259	0.0548211	0.370562	0.0586117	0.283836	0.0439264	0.334152	0.0606635
-16	0.605384	0.0541731	0.426009	0.0484793	0.660518	0.0418636	0.594383	0.047973		0.580141	0.0464335	0.561539	0.0546216	0.139923	0.0292925	0.185617	0.0378768		0.32545	0.055525	0.375266	0.0592776	0.289615	0.0450438	0.338632	0.0619326
-15	0.601566	0.054552	0.423137	0.0488265	0.65612	0.0421214	0.590861	0.048191		0.575684	0.0466287	0.557729	0.0548519	0.140331	0.0295582	0.186116	0.0380105		0.329656	0.0562285	0.379949	0.0599438	0.295447	0.0461759	0.343082	0.0632168
-14	0.59759	0.0549406	0.420137	0.049188	0.651523	0.0423611	0.587168	0.0483863		0.571186	0.0468164	0.553877	0.0550755	0.140751	0.029827	0.186646	0.0381425		0.333867	0.0569295	0.3846	0.0606079	0.301324	0.047319	0.347498	0.0645117
-13	0.593457	0.0553375	0.417011	0.0495621	0.646724	0.0425807	0.583304	0.0485568		0.566647	0.0469962	0.549975	0.0552913	0.141184	0.0300984	0.187208	0.0382727		0.338075	0.0576257	0.389207	0.0612676	0.307234	0.0484692	0.351872	0.0658124
-12	0.589165	0.0557412	0.413762	0.0499469	0.64172	0.0427788	0.579267	0.0487007		0.562064	0.0471674	0.546018	0.0554978	0.141632	0.0303721	0.187805	0.0384013		0.342268	0.0583149	0.393761	0.0619206	0.313168	0.0496225	0.3562	0.067114
-11	0.584714	0.05615	0.410393	0.0503405	0.636511	0.0429539	0.575056	0.0488164		0.557436	0.0473297	0.542001	0.0556934	0.142096	0.0306477	0.188438	0.0385282		0.346436	0.0589947	0.39825	0.0625644	0.319114	0.050775	0.360474	0.0684113
-10	0.580107	0.0565623	0.406905	0.0507407	0.631097	0.0431051	0.570671	0.0489027		0.552761	0.0474823	0.537918	0.0558766	0.142578	0.0309247	0.189108	0.0386535		0.350569	0.0596627	0.402663	0.0631967	0.325062	0.0519226	0.364689	0.0696993
-9	0.575342	0.0569763	0.403304	0.0511456	0.625479	0.0432312	0.566112	0.0489585		0.548037	0.0476247	0.533764	0.0560456	0.14308	0.0312027	0.189817	0.0387773		0.354657	0.0603165	0.40699	0.0638149	0.331001	0.0530611	0.368839	0.0709727
-8	0.570422	0.0573901	0.399592	0.051553	0.619656	0.0433317	0.561381	0.0489832		0.543262	0.0477561	0.529534	0.0561988	0.143603	0.031481	0.190566	0.0388996		0.358689	0.0609537	0.41122	0.0644167	0.336919	0.0541866	0.372917	0.0722266
-7	0.565348	0.0578017	0.395774	0.0519606	0.613633	0.0434061	0.556479	0.0489764		0.538435	0.0478757	0.525224	0.0563343	0.144148	0.031759	0.191356	0.0390204		0.362657	0.0615717	0.415343	0.0649997	0.342807	0.055295	0.376918	0.0734558
-6	0.560123	0.0582092	0.391856	0.0523662	0.607412	0.0434542	0.551409	0.0489381		0.533554	0.0479828	0.520828	0.0564504	0.144717	0.0320363	0.192189	0.0391398		0.366549	0.0621681	0.41935	0.0655617	0.348652	0.0563825	0.380835	0.0746553
-5	0.554749	0.0586105	0.387842	0.0527676	0.600998	0.043476	0.546173	0.0488686		0.528616	0.0480764	0.516344	0.0565452	0.145312	0.0323121	0.193066	0.0392578		0.370358	0.0627406	0.423232	0.0661006	0.354445	0.0574452	0.384662	0.0758206
-4	0.549229	0.0590035	0.383737	0.0531624	0.594395	0.0434718	0.540775	0.0487686		0.523622	0.0481558	0.511769	0.0566169	0.145933	0.0325858	0.193988	0.0393745		0.374073	0.0632868	0.42698	0.0666141	0.360173	0.0584795	0.388394	0.0769468
-3	0.543567	0.0593862	0.379548	0.0535484	0.58761	0.0434421	0.53522	0.0486389		0.518568	0.0482199	0.507099	0.056664	0.146583	0.0328568	0.194955	0.0394897		0.377688	0.0638043	0.430587	0.0671005	0.365828	0.0594818	0.392025	0.0780298
-2	0.537766	0.0597564	0.375281	0.0539232	0.58065	0.0433877	0.529512	0.0484809		0.513454	0.0482678	0.502333	0.0566848	0.147262	0.0331243	0.195969	0.0396036		0.381192	0.0642909	0.434045	0.0675578	0.371399	0.0604488	0.39555	0.0790654
-1	0.531832	0.060112	0.370941	0.0542845	0.573522	0.0433095	0.523659	0.048296		0.508278	0.0482986	0.497469	0.0566778	0.147973	0.0333878	0.19703	0.0397161		0.38458	0.0647444	0.437348	0.0679843	0.376875	0.0613775	0.398962	0.0800498
0	0.525767	0.0604509	0.366536	0.0546301	0.566235	0.0432086	0.517665	0.0480861		0.50304	0.0483112	0.492508	0.0566417	0.148714	0.0336464	0.198139	0.0398271		0.387845	0.0651629	0.44049	0.0683787	0.382248	0.0622648	0.402257	0.0809795
1	0.519578	0.0607712	0.362072	0.0549578	0.558799	0.0430862	0.511539	0.0478531		0.497739	0.0483049	0.487449	0.0565753	0.149489	0.0338997	0.199297	0.0399366		0.390979	0.0655444	0.443465	0.0687395	0.387508	0.0631081	0.405429	0.0818512
2	0.513269	0.0610708	0.357556	0.0552654	0.551224	0.0429438	0.505289	0.0475994		0.492374	0.0482786	0.482293	0.0564775	0.150298	0.0341468	0.200503	0.0400445		0.393978	0.0658871	0.44627	0.0690656	0.392647	0.0639049	0.408475	0.0826622
3	0.506847	0.0613478	0.352995	0.0555511	0.543522	0.0427828	0.498922	0.0473274		0.486946	0.0482315	0.477043	0.0563477	0.151142	0.0343872	0.20176	0.0401507		0.396837	0.0661895	0.448902	0.069356	0.397657	0.0646531	0.411389	0.0834099
4	0.500317	0.0616003	0.348396	0.0558127	0.535703	0.0426051	0.492448	0.0470396		0.481455	0.0481628	0.4717	0.0561852	0.152022	0.0346203	0.203066	0.0402551		0.399551	0.0664499	0.451357	0.06961	0.402529	0.0653508	0.414167	0.0840922
5	0.493686	0.0618267	0.343767	0.0560486	0.52778	0.0424121	0.485877	0.0467388		0.475901	0.0480719	0.466269	0.0559898	0.152938	0.0348455	0.204422	0.0403575		0.402118	0.0666672	0.453635	0.0698271	0.407258	0.0659964	0.416806	0.0847072
6	0.48696	0.0620252	0.339114	0.056257	0.519766	0.0422057	0.479219	0.0464276		0.470286	0.0479582	0.460754	0.0557614	0.153891	0.0350622	0.20583	0.0404579		0.404534	0.0668402	0.455733	0.0700067	0.411837	0.0665884	0.419302	0.0852535
7	0.480146	0.0621944	0.334445	0.0564366	0.511674	0.0419876	0.472484	0.0461089		0.464611	0.0478211	0.455159	0.0555003	0.154883	0.0352699	0.207288	0.0405559		0.406798	0.066968	0.457652	0.0701488	0.416259	0.0671258	0.421652	0.08573
8	0.473251	0.0623328	0.329767	0.0565859	0.503517	0.0417596	0.465683	0.0457854		0.458877	0.0476604	0.44949	0.0552069	0.155912	0.0354682	0.208797	0.0406515		0.408907	0.0670498	0.459393	0.0702534	0.420521	0.0676077	0.423853	0.086136
9	0.466282	0.0624392	0.325087	0.056704	0.49531	0.0415233	0.458828	0.0454599		0.453088	0.0474758	0.443754	0.0548821	0.156981	0.0356566	0.210358	0.0407444		0.410863	0.0670852	0.460957	0.0703208	0.424617	0.0680337	0.425903	0.0864711
10	0.459247	0.0625124	0.320413	0.0567898	0.487067	0.0412804	0.45193	0.0451349		0.447246	0.0472674	0.437959	0.0545269	0.15809	0.0358347	0.21197	0.0408345		0.412665	0.0670739	0.462346	0.0703513	0.428545	0.0684034	0.4278	0.0867352
11	0.452152	0.0625516	0.315751	0.0568427	0.478802	0.0410324	0.445	0.0448129		0.441355	0.0470353	0.432112	0.0541427	0.159238	0.0360022	0.213635	0.0409215		0.414315	0.0670157	0.463564	0.0703455	0.4323	0.0687168	0.429543	0.0869286
12	0.445007	0.0625558	0.311109	0.0568621	0.470528	0.040781	0.438052	0.0444963		0.435418	0.0467798	0.426221	0.053731	0.160427	0.0361589	0.215351	0.0410052		0.415813	0.0669109	0.464613	0.0703042	0.435882	0.0689741	0.431131	0.0870518
13	0.437818	0.0625245	0.306492	0.0568478	0.462261	0.0405275	0.431096	0.0441872		0.42944	0.0465015	0.420295	0.0532938	0.161656	0.0363045	0.21712	0.0410855		0.417163	0.0667597	0.465499	0.0702283	0.439288	0.0691758	0.432563	0.0871057
14	0.430594	0.0624571	0.301908	0.0567998	0.454013	0.0402731	0.424144	0.0438875		0.423426	0.0462011	0.414344	0.0528332	0.162926	0.0364389	0.218941	0.0411621		0.418367	0.0665629	0.466226	0.0701191	0.442517	0.0693226	0.433839	0.0870914
15	0.423342	0.0623533	0.297364	0.0567181	0.4458	0.0400191	0.417208	0.0435989		0.417381	0.0458796	0.408379	0.0523515	0.164237	0.0365619	0.220815	0.0412348		0.41943	0.0663212	0.466801	0.0699776	0.445571	0.0694152	0.434962	0.0870102
16	0.41607	0.062213	0.292865	0.0566031	0.437634	0.0397665	0.4103	0.0433227		0.411312	0.045538	0.402408	0.0518513	0.165589	0.0366735	0.222742	0.0413034		0.420356	0.0660358	0.467228	0.0698053	0.44845	0.0694548	0.435931	0.0868638
17	0.408786	0.0620361	0.288418	0.0564554	0.429529	0.0395163	0.403432	0.0430601		0.405223	0.0451777	0.396442	0.0513353	0.166983	0.0367738	0.224721	0.0413679		0.421149	0.065708	0.467515	0.0696037	0.451156	0.0694427	0.43675	0.086654
18	0.401497	0.0618229	0.284029	0.0562757	0.421497	0.0392692	0.396615	0.0428118		0.399123	0.0448001	0.390492	0.0508062	0.168418	0.0368627	0.226754	0.041428		0.421816	0.0653393	0.467668	0.0693743	0.453691	0.0693802	0.43742	0.0863828
19	0.394213	0.0615736	0.279703	0.056065	0.413551	0.0390261	0.389859	0.0425786		0.393019	0.0444071	0.384569	0.0502672	0.169895	0.0369406	0.22884	0.0414836		0.422363	0.0649315	0.467696	0.069119	0.456059	0.0692691	0.437945	0.0860523
20	0.386939	0.0612886	0.275445	0.0558243	0.405703	0.0387874	0.383175	0.0423607		0.386917	0.0440003	0.378684	0.0497212	0.171415	0.0370076	0.230979	0.0415347		0.422796	0.0644867	0.467606	0.0688395	0.458263	0.0691109	0.438328	0.0856651
21	0.379684	0.0609687	0.271261	0.055555	0.397964	0.0385538	0.376573	0.0421582		0.380826	0.0435819	0.372846	0.0491714	0.172976	0.0370641	0.233171	0.0415811		0.423122	0.0640072	0.467407	0.0685377	0.460308	0.0689076	0.438576	0.0852234
22	0.372456	0.0606145	0.267157	0.0552583	0.390344	0.0383257	0.370064	0.0419708		0.374754	0.0431539	0.367067	0.0486209	0.174579	0.0371102	0.235416	0.0416228		0.423348	0.0634955	0.467106	0.0682156	0.462201	0.0686612	0.438692	0.08473
23	0.365261	0.0602269	0.263135	0.0549358	0.382853	0.0381034	0.363656	0.0417982		0.368709	0.0427186	0.361357	0.0480729	0.176225	0.0371466	0.237714	0.0416599		0.423484	0.0629543	0.466712	0.067875	0.463946	0.0683738	0.438683	0.0841875
24	0.358107	0.0598069	0.259201	0.054589	0.375502	0.0378872	0.357358	0.0416398		0.362699	0.0422783	0.355726	0.0475302	0.177913	0.0371736	0.240065	0.0416924		0.423536	0.0623864	0.466234	0.067518	0.46555	0.0680476	0.438556	0.0835988
25	0.351	0.0593557	0.25536	0.0542198	0.368299	0.0376773	0.35118	0.0414949		0.356734	0.0418353	0.350183	0.046996	0.179644	0.0371918	0.242468	0.0417203		0.423514	0.0617953	0.465681	0.0671466	0.467022	0.067685	0.438317	0.0829668
26	0.343947	0.0588745	0.251614	0.0538298	0.361251	0.0374741	0.345127	0.0413625		0.350822	0.0413922	0.344738	0.0464729	0.181417	0.0372019	0.244923	0.0417439		0.423426	0.061184	0.465062	0.0667628	0.46837	0.0672883	0.437975	0.0822943
27	0.336955	0.0583645	0.247967	0.0534208	0.354366	0.0372776	0.339209	0.0412416		0.344972	0.0409514	0.339399	0.0459638	0.183234	0.0372045	0.24743	0.0417633		0.423281	0.0605564	0.464386	0.0663688	0.469601	0.0668601	0.437537	0.0815845
28	0.33003	0.0578273	0.244423	0.0529948	0.347651	0.037088	0.333432	0.0411313		0.339191	0.0405152	0.334175	0.045471	0.185093	0.0372003	0.249988	0.0417786		0.423088	0.059916	0.463662	0.0659664	0.470725	0.0664029	0.437014	0.0808403
29	0.323179	0.0572644	0.240984	0.0525536	0.341112	0.0369055	0.327801	0.0410304		0.33349	0.0400861	0.329074	0.0449968	0.186995	0.0371901	0.252596	0.0417903		0.422856	0.0592668	0.462899	0.0655577	0.471752	0.0659195	0.436415	0.0800648
30	0.316406	0.0566772	0.237652	0.052099	0.334754	0.0367302	0.322324	0.0409377		0.327876	0.0396662	0.324101	0.0445433	0.188941	0.0371748	0.255254	0.0417986		0.422596	0.058613	0.462106	0.0651446	0.472691	0.0654125	0.43575	0.079261
31	0.309717	0.0560674	0.234432	0.0516331	0.328582	0.0365624	0.317005	0.0408521		0.322356	0.0392579	0.319264	0.0441122	0.19093	0.0371551	0.25796	0.041804		0.422315	0.0579586	0.461291	0.0647291	0.473554	0.0648848	0.435029	0.0784322
32	0.303117	0.0554368	0.231323	0.0511575	0.3226	0.0364021	0.311849	0.0407725		0.31694	0.0388631	0.314568	0.0437049	0.192962	0.0371321	0.260713	0.0418069		0.422024	0.057308	0.460463	0.0643129	0.474351	0.0643392	0.434264	0.0775813
33	0.296613	0.0547871	0.228328	0.0506742	0.316812	0.0362495	0.306861	0.0406978		0.311634	0.0384838	0.310018	0.0433228	0.195038	0.0371066	0.263512	0.0418077		0.421732	0.0566655	0.459631	0.0638978	0.475092	0.0637786	0.433465	0.0767114
34	0.290207	0.05412	0.225449	0.050185	0.311219	0.036105	0.302045	0.0406271		0.306445	0.0381217	0.305618	0.0429667	0.197157	0.0370797	0.266355	0.0418072		0.421447	0.0560357	0.458801	0.0634856	0.47579	0.0632061	0.432644	0.0758257
35	0.283904	0.0534374	0.222686	0.0496915	0.305826	0.0359686	0.297405	0.0405593		0.301381	0.0377782	0.301371	0.0426372	0.19932	0.0370522	0.269241	0.0418059		0.421179	0.0554229	0.457983	0.0630779	0.476455	0.0626247	0.431814	0.0749271
36	0.277709	0.0527412	0.220041	0.0491954	0.300633	0.0358407	0.292943	0.0404938		0.296445	0.0374547	0.297281	0.0423348	0.201527	0.0370253	0.272168	0.0418044		0.420936	0.0548316	0.457184	0.0626763	0.477099	0.0620373	0.430985	0.0740187
37	0.271625	0.0520331	0.217514	0.0486983	0.295641	0.0357215	0.288663	0.0404296		0.291646	0.0371521	0.293347	0.0420595	0.203777	0.0369998	0.275134	0.0418036		0.420727	0.054266	0.456411	0.0622822	0.477733	0.061447	0.430169	0.0731034
38	0.265656	0.0513152	0.215104	0.0482017	0.290852	0.0356114	0.284567	0.0403663		0.286986	0.0368715	0.289573	0.0418111	0.20607	0.0369768	0.278136	0.0418042		0.420559	0.0537305	0.455671	0.0618971	0.478368	0.060857	0.429379	0.0721841
39	0.259804	0.0505891	0.212813	0.0477071	0.286267	0.0355105	0.280657	0.0403033		0.282472	0.0366132	0.285958	0.0415893	0.208406	0.0369574	0.281172	0.0418071		0.420441	0.0532291	0.454971	0.0615222	0.479015	0.0602702	0.428627	0.0712637
40	0.254073	0.0498569	0.210641	0.0472158	0.281884	0.0354192	0.276936	0.0402403		0.278105	0.0363778	0.282502	0.0413933	0.210785	0.0369423	0.284239	0.0418131		0.420379	0.0527655	0.454316	0.0611589	0.479686	0.0596897	0.427923	0.0703448
41	0.248464	0.0491203	0.208586	0.046729	0.277704	0.0353379	0.273405	0.0401769		0.273889	0.0361651	0.279203	0.0412224	0.213206	0.0369327	0.287336	0.0418231		0.42038	0.0523434	0.453713	0.0608082	0.480391	0.0591186	0.427279	0.0694303
42	0.242981	0.0483813	0.206647	0.0462479	0.273725	0.0352667	0.270066	0.0401131		0.269827	0.0359753	0.27606	0.0410756	0.21567	0.0369293	0.290457	0.0418382		0.420451	0.051966	0.453166	0.0604713	0.48114	0.0585598	0.426706	0.0685226
43	0.237626	0.0476416	0.204825	0.0457735	0.269947	0.0352061	0.26692	0.0400488		0.265921	0.0358078	0.273072	0.0409517	0.218175	0.036933	0.293601	0.0418591		0.420598	0.0516361	0.452682	0.0601492	0.481942	0.0580162	0.426215	0.0676242
44	0.232399	0.0469031	0.203118	0.0453067	0.266369	0.0351564	0.263968	0.0399842		0.26217	0.0356622	0.270234	0.0408495	0.220721	0.0369446	0.296765	0.0418868		0.420824	0.0513562	0.452263	0.0598429	0.482808	0.0574906	0.425815	0.0667375
45	0.227302	0.0461676	0.201525	0.0448485	0.262988	0.0351177	0.261211	0.0399195		0.258576	0.0355377	0.267543	0.0407675	0.223308	0.0369649	0.299943	0.0419224		0.421136	0.0511282	0.451916	0.0595531	0.483746	0.0569855	0.425516	0.0658647
46	0.222336	0.0454368	0.200043	0.0443997	0.259803	0.0350905	0.258649	0.039855		0.255139	0.0354335	0.264997	0.0407044	0.225934	0.0369944	0.303134	0.0419665		0.421536	0.0509536	0.451642	0.0592808	0.484763	0.0565037	0.425326	0.0650078
47	0.217502	0.0447125	0.198673	0.0439608	0.256812	0.0350748	0.256283	0.0397913		0.251856	0.0353486	0.26259	0.0406586	0.228599	0.0370339	0.306332	0.0420202		0.422028	0.0508333	0.451446	0.0590266	0.485868	0.0560475	0.425255	0.0641689
48	0.212801	0.0439962	0.197411	0.0435326	0.254011	0.0350708	0.254112	0.0397289		0.248728	0.0352818	0.260317	0.0406287	0.231302	0.0370837	0.309535	0.0420842		0.422614	0.0507678	0.451329	0.0587914	0.487066	0.0556189	0.425308	0.0633495
49	0.208232	0.0432897	0.196257	0.0431156	0.251398	0.0350788	0.252138	0.0396684		0.245751	0.0352319	0.258175	0.0406131	0.234042	0.0371443	0.312737	0.0421591		0.423296	0.050757	0.451296	0.0585757	0.488365	0.0552202	0.425494	0.0625515
50	0.203797	0.0425945	0.195207	0.0427103	0.248972	0.0350988	0.250359	0.0396107		0.242923	0.0351976	0.256157	0.0406102	0.236817	0.037216	0.315935	0.0422457		0.424076	0.0508002	0.451346	0.0583802	0.489768	0.054853	0.425817	0.0617761
51	0.199494	0.0419121	0.194261	0.0423171	0.246727	0.0351309	0.248776	0.0395565		0.240241	0.0351777	0.254259	0.0406186	0.239627	0.0372992	0.319124	0.0423443		0.424953	0.0508963	0.451481	0.0582054	0.49128	0.0545188	0.426282	0.0610246
52	0.195323	0.0412439	0.193415	0.0419364	0.244661	0.035175	0.247387	0.0395066		0.237701	0.0351707	0.252474	0.0406369	0.24247	0.0373939	0.3223	0.0424554		0.425927	0.0510438	0.451704	0.0580519	0.492905	0.054219	0.426894	0.0602982
53	0.191284	0.0405915	0.192669	0.0415687	0.242772	0.035231	0.246192	0.0394619		0.235299	0.0351753	0.250797	0.0406634	0.245346	0.0375001	0.32546	0.0425793		0.426996	0.0512406	0.452013	0.0579201	0.494645	0.0539547	0.427656	0.0595977
54	0.187376	0.0399561	0.192019	0.0412143	0.241054	0.035299	0.245189	0.0394235		0.23303	0.0351902	0.249222	0.040697	0.248252	0.037618	0.328597	0.0427159		0.42816	0.0514844	0.452408	0.0578105	0.496501	0.0537264	0.428569	0.0589238
55	0.183598	0.0393389	0.191463	0.0408735	0.239504	0.0353785	0.244378	0.039392		0.23089	0.0352141	0.247744	0.0407363	0.251187	0.0377473	0.331709	0.0428653		0.429416	0.0517724	0.452891	0.0577234	0.498475	0.0535348	0.429637	0.0582772
56	0.179949	0.0387411	0.191	0.0405466	0.238118	0.0354695	0.243756	0.0393684		0.228874	0.0352456	0.246356	0.0407799	0.254149	0.0378878	0.33479	0.0430272		0.43076	0.0521017	0.453458	0.0576592	0.500566	0.0533801	0.430858	0.0576582
57	0.176428	0.0381638	0.190627	0.0402341	0.236893	0.0355715	0.243323	0.0393536		0.226976	0.0352835	0.245054	0.0408268	0.257138	0.0380393	0.337837	0.0432012		0.432189	0.052469	0.45411	0.0576181	0.502773	0.0532621	0.432232	0.057067
58	0.173033	0.0376079	0.190343	0.0399362	0.235823	0.0356842	0.243074	0.0393483		0.22519	0.0353268	0.243831	0.0408758	0.260151	0.0382015	0.340846	0.0433868		0.433698	0.0528711	0.454844	0.0576003	0.505094	0.0531805	0.433759	0.0565038
59	0.169764	0.0370744	0.190145	0.0396533	0.234905	0.035807	0.243009	0.0393531		0.223512	0.0353742	0.242682	0.0409259	0.263188	0.0383738	0.343812	0.0435833		0.435283	0.0533043	0.455658	0.0576061	0.507527	0.0531348	0.435436	0.0559686
60	0.166618	0.036564	0.190031	0.0393857	0.234134	0.0359395	0.243125	0.0393687		0.221934	0.0354248	0.241601	0.040976	0.266246	0.0385558	0.346732	0.0437898		0.436938	0.0537653	0.45655	0.0576353	0.510069	0.053124	0.437261	0.0554612
61	0.163594	0.0360773	0.19	0.0391338	0.233505	0.0360811	0.243418	0.0393954		0.220452	0.0354775	0.240585	0.0410252	0.269324	0.038747	0.349603	0.0440053		0.438658	0.0542505	0.457516	0.0576881	0.512714	0.0531473	0.439231	0.0549813
62	0.16069	0.0356149	0.19005	0.038898	0.233013	0.0362311	0.243886	0.0394337		0.219059	0.0355316	0.239627	0.0410726	0.27242	0.0389468	0.352421	0.0442287		0.440435	0.0547563	0.458553	0.0577643	0.515459	0.0532031	0.44134	0.0545287
63	0.157905	0.0351773	0.19018	0.0386785	0.232654	0.0363889	0.244524	0.0394838		0.21775	0.0355861	0.238723	0.0411175	0.275533	0.0391544	0.355183	0.0444588		0.442264	0.0552794	0.459657	0.0578637	0.518299	0.0532902	0.443584	0.0541029
64	0.155238	0.0347647	0.190388	0.0384758	0.232422	0.0365537	0.24533	0.0395456		0.216519	0.0356405	0.237868	0.041159	0.278662	0.0393694	0.357888	0.0446943		0.444138	0.0558164	0.460825	0.057986	0.521225	0.0534069	0.445959	0.0537034
65	0.152686	0.0343773	0.190673	0.0382901	0.232313	0.0367248	0.246298	0.0396193		0.215359	0.0356939	0.237059	0.0411965	0.281805	0.0395909	0.360531	0.0449338		0.446049	0.056364	0.462051	0.0581309	0.524234	0.0535514	0.448458	0.0533297
66	0.150248	0.0340152	0.191034	0.0381217	0.232321	0.0369013	0.247425	0.0397045		0.214267	0.0357458	0.236291	0.0412292	0.284961	0.0398182	0.363112	0.0451758		0.44799	0.0569192	0.46333	0.0582978	0.527317	0.0537218	0.451074	0.0529814
67	0.147922	0.0336783	0.191471	0.0379709	0.232441	0.0370825	0.248707	0.039801		0.213236	0.0357956	0.235561	0.0412567	0.288128	0.0400506	0.365629	0.045419		0.449954	0.0574791	0.464659	0.0584863	0.530467	0.0539162	0.453802	0.0526577
68	0.145708	0.0333665	0.191983	0.0378378	0.232668	0.0372676	0.250137	0.0399084		0.212261	0.035843	0.234866	0.0412783	0.291305	0.0402874	0.368081	0.0456618		0.451933	0.0580409	0.46603	0.0586956	0.533676	0.0541325	0.456635	0.0523581
69	0.143602	0.0330793	0.192569	0.0377226	0.232996	0.0374556	0.251712	0.0400262		0.211337	0.0358875	0.234201	0.0412935	0.294492	0.0405278	0.370467	0.0459029		0.45392	0.0586019	0.46744	0.0589251	0.536937	0.0543686	0.459564	0.0520821
70	0.141605	0.0328164	0.193229	0.0376255	0.233421	0.0376458	0.253426	0.0401538		0.21046	0.0359287	0.233564	0.0413019	0.297688	0.040771	0.372787	0.0461408		0.455908	0.0591599	0.468881	0.0591738	0.540242	0.0546224	0.462582	0.0518289
71	0.139714	0.0325774	0.193963	0.0375463	0.233937	0.0378374	0.255273	0.0402905		0.209624	0.0359664	0.232952	0.0413029	0.300891	0.0410163	0.375042	0.0463742		0.457889	0.0597125	0.470348	0.0594409	0.543582	0.0548917	0.465683	0.0515982
72	0.137929	0.0323615	0.194771	0.037485	0.23454	0.0380294	0.257248	0.0404358		0.208827	0.0360002	0.232363	0.0412964	0.3041	0.041263	0.377231	0.0466018		0.459855	0.0602578	0.471834	0.0597254	0.54695	0.0551744	0.468858	0.0513893
73	0.136248	0.0321681	0.195653	0.0374415	0.235223	0.0382213	0.259345	0.040589		0.208064	0.0360301	0.231794	0.0412818	0.307316	0.0415104	0.379357	0.0468225		0.461801	0.0607939	0.473333	0.0600262	0.550337	0.0554684	0.4721	0.0512016
74	0.134671	0.0319963	0.196609	0.0374156	0.235981	0.0384122	0.261559	0.0407493		0.207331	0.0360558	0.231243	0.041259	0.310537	0.0417577	0.38142	0.0470351		0.46372	0.061319	0.47484	0.0603422	0.553734	0.0557717	0.4754	0.0510348
75	0.133195	0.0318454	0.197639	0.0374069	0.236811	0.0386013	0.263882	0.0409163		0.206626	0.0360771	0.230708	0.0412278	0.313763	0.0420043	0.383424	0.0472387		0.465604	0.0618318	0.476346	0.0606722	0.557135	0.0560822	0.478751	0.0508882
76	0.131821	0.0317145	0.198745	0.0374149	0.237706	0.0387881	0.266308	0.0410893		0.205944	0.0360941	0.230187	0.041188	0.316994	0.0422496	0.385369	0.0474325		0.467448	0.0623308	0.477845	0.061015	0.560531	0.056398	0.482146	0.0507615
77	0.130547	0.0316025	0.199927	0.0374394	0.238663	0.0389718	0.268832	0.0412678		0.205284	0.0361065	0.229679	0.0411395	0.320229	0.042493	0.38726	0.0476156		0.469245	0.062815	0.479332	0.0613694	0.563915	0.0567172	0.485578	0.0506541
78	0.129373	0.0315085	0.201184	0.0374796	0.239676	0.039152	0.271447	0.0414514		0.204642	0.0361145	0.229182	0.0410823	0.323469	0.0427338	0.3891	0.0477875		0.470992	0.0632832	0.480798	0.0617341	0.567279	0.0570379	0.489038	0.0505657
79	0.128297	0.0314315	0.202518	0.0375349	0.240742	0.0393281	0.274147	0.0416398		0.204017	0.0361178	0.228695	0.0410164	0.326714	0.0429714	0.390891	0.0479478		0.472682	0.0637347	0.482239	0.0621078	0.570616	0.0573586	0.49252	0.0504959
80	0.127321	0.0313704	0.20393	0.0376047	0.241856	0.0394996	0.276924	0.0418326		0.203406	0.0361166	0.228216	0.0409419	0.329962	0.0432054	0.392639	0.0480959		0.47431	0.0641686	0.483646	0.0624893	0.57392	0.0576776	0.496017	0.0504443
81	0.126442	0.0313243	0.205418	0.0376883	0.243014	0.0396661	0.279772	0.0420298		0.202808	0.0361108	0.227745	0.040859	0.333216	0.0434352	0.394347	0.0482317		0.475873	0.0645845	0.485015	0.0628773	0.577185	0.0579933	0.499523	0.0504104
82	0.125661	0.031292	0.206985	0.0377849	0.244212	0.0398273	0.282685	0.0422312		0.202222	0.0361006	0.22728	0.0407679	0.336474	0.0436603	0.39602	0.048355		0.477367	0.0649819	0.486338	0.0632704	0.580404	0.0583043	0.503032	0.0503939
83	0.124977	0.0312726	0.20863	0.0378935	0.245447	0.0399828	0.285656	0.0424368		0.201645	0.0360858	0.226821	0.040669	0.339737	0.0438802	0.397663	0.0484658		0.478787	0.0653604	0.48761	0.0636675	0.583572	0.0586093	0.506536	0.0503944
84	0.124389	0.031265	0.210353	0.0380136	0.246716	0.0401325	0.288678	0.0426466		0.201076	0.0360666	0.226366	0.0405625	0.343006	0.0440945	0.399279	0.0485641		0.480132	0.0657198	0.488825	0.0640674	0.586684	0.0589071	0.510032	0.0504115
85	0.123899	0.0312683	0.212154	0.0381441	0.248015	0.0402762	0.291745	0.0428607		0.200516	0.0360431	0.225916	0.0404489	0.346281	0.0443028	0.400876	0.0486499		0.481398	0.06606	0.489977	0.0644688	0.589734	0.0591965	0.513513	0.0504448
86	0.123504	0.0312814	0.214033	0.0382842	0.249341	0.0404137	0.294851	0.0430791		0.199963	0.0360154	0.225469	0.0403286	0.349562	0.0445046	0.402456	0.0487235		0.482582	0.0663809	0.491062	0.0648706	0.592719	0.0594765	0.516974	0.0504937
87	0.123205	0.0313035	0.215989	0.0384332	0.250692	0.0405451	0.297988	0.0433019		0.199416	0.0359834	0.225025	0.0402023	0.35285	0.0446996	0.404025	0.0487851		0.483683	0.0666826	0.492074	0.0652718	0.595635	0.0597461	0.520411	0.050558
88	0.123002	0.0313338	0.218022	0.0385901	0.252065	0.0406702	0.30115	0.0435292		0.198875	0.0359474	0.224584	0.0400704	0.356145	0.0448874	0.405589	0.048835		0.484698	0.0669653	0.493008	0.0656714	0.598477	0.0600046	0.523819	0.0506369
89	0.122895	0.0313712	0.220131	0.0387543	0.253458	0.0407892	0.304332	0.043761		0.198339	0.0359074	0.224145	0.0399335	0.359449	0.0450675	0.407152	0.0488733		0.485627	0.0672291	0.493861	0.0660684	0.601242	0.0602512	0.527194	0.0507301
90	0.122882	0.0314151	0.222315	0.0389249	0.254869	0.0409022	0.307526	0.0439971		0.19781	0.0358635	0.223709	0.0397922	0.362761	0.0452398	0.408719	0.0489005		0.486468	0.0674743	0.494628	0.0664619	0.603928	0.0604852	0.530532	0.0508368
91	0.122965	0.0314647	0.224572	0.0391011	0.256297	0.0410092	0.310727	0.0442374		0.197285	0.0358158	0.223274	0.0396473	0.366081	0.0454038	0.410295	0.0489169		0.487221	0.0677014	0.495306	0.0668511	0.606532	0.0607061	0.53383	0.0509567
92	0.123142	0.0315192	0.2269	0.0392824	0.25774	0.0411104	0.313928	0.0444817		0.196766	0.0357645	0.222843	0.0394993	0.369412	0.0455592	0.411883	0.0489227		0.487883	0.0679105	0.495892	0.0672353	0.609052	0.0609134	0.537084	0.0510889
93	0.123413	0.0315781	0.229298	0.039468	0.259196	0.0412061	0.317125	0.0447294		0.196253	0.0357097	0.222413	0.0393489	0.372752	0.0457057	0.413489	0.0489182		0.488455	0.0681023	0.496382	0.0676139	0.611484	0.0611068	0.540291	0.0512328
94	0.123777	0.0316407	0.231764	0.0396574	0.260665	0.0412965	0.320311	0.0449802		0.195745	0.0356515	0.221986	0.0391967	0.376103	0.0458431	0.415116	0.0489038		0.488937	0.0682771	0.496776	0.0679863	0.613828	0.061286	0.54345	0.0513877
95	0.124235	0.0317064	0.234294	0.0398499	0.262145	0.0413817	0.32348	0.0452333		0.195242	0.03559	0.221563	0.0390435	0.379465	0.045971	0.416767	0.0488797		0.489327	0.0684354	0.49707	0.068352	0.616082	0.0614507	0.546556	0.0515528
96	0.124786	0.0317747	0.236887	0.040045	0.263635	0.0414622	0.326628	0.045488		0.194746	0.0355254	0.221143	0.0388899	0.382838	0.0460893	0.418447	0.0488461		0.489626	0.0685778	0.497264	0.0687107	0.618244	0.0616008	0.549608	0.0517274
97	0.125429	0.0318452	0.239539	0.0402423	0.265136	0.0415382	0.329749	0.0457433		0.194257	0.0354578	0.220727	0.0387363	0.386223	0.0461977	0.420158	0.0488031		0.489834	0.0687047	0.497356	0.069062	0.620313	0.0617363	0.552603	0.0519105
98	0.126163	0.0319174	0.242247	0.0404413	0.266645	0.04161	0.33284	0.0459982		0.193774	0.0353874	0.220315	0.0385835	0.38962	0.0462961	0.421903	0.0487511		0.48995	0.0688168	0.497345	0.0694057	0.622289	0.0618572	0.55554	0.0521015
99	0.126988	0.031991	0.245008	0.0406415	0.268163	0.0416779	0.335894	0.0462516		0.193298	0.0353144	0.21991	0.038432	0.39303	0.0463842	0.423685	0.04869		0.489975	0.0689146	0.497232	0.0697417	0.62417	0.0619637	0.558418	0.0522993
100	0.127902	0.0320656	0.247818	0.0408425	0.26969	0.0417422	0.338908	0.0465024		0.19283	0.0352388	0.21951	0.0382823	0.396452	0.046462	0.425505	0.0486201		0.489908	0.0689986	0.497017	0.0700699	0.625955	0.0620558	0.561234	0.0525031
101	0.128906	0.032141	0.250675	0.0410441	0.271224	0.0418033	0.341878	0.0467492		0.19237	0.035161	0.219118	0.0381348	0.399886	0.0465293	0.427365	0.0485413		0.48975	0.0690694	0.4967	0.0703903	0.627643	0.0621338	0.563986	0.0527119
102	0.129997	0.0322169	0.253573	0.0412457	0.272767	0.0418613	0.3448	0.0469909		0.191918	0.0350812	0.218734	0.03799	0.403334	0.0465861	0.429267	0.0484538		0.489501	0.0691275	0.496283	0.070703	0.629235	0.0621981	0.566675	0.052925
103	0.131175	0.0322931	0.25651	0.0414472	0.274316	0.0419166	0.347671	0.0472262		0.191475	0.0349995	0.218359	0.0378482	0.406793	0.0466325	0.431212	0.0483575		0.48916	0.0691734	0.495766	0.071008	0.630729	0.0622489	0.569299	0.0531413
104	0.132439	0.0323695	0.25948	0.0416481	0.275873	0.0419695	0.350489	0.0474539		0.191042	0.0349161	0.217994	0.0377097	0.410266	0.0466683	0.4332	0.0482525		0.488728	0.0692077	0.495152	0.0713055	0.632125	0.0622867	0.571856	0.05336
105	0.133786	0.032446	0.262482	0.0418481	0.277437	0.0420202	0.353249	0.0476729		0.190619	0.0348315	0.217641	0.0375748	0.41375	0.0466938	0.435232	0.0481388		0.488205	0.0692308	0.494442	0.0715957	0.633423	0.062312	0.574346	0.0535802
106	0.135217	0.0325224	0.265509	0.0420468	0.279007	0.042069	0.355951	0.0478821		0.190207	0.0347457	0.2173	0.0374437	0.417247	0.0467091	0.437309	0.0480164		0.487591	0.0692431	0.493639	0.0718788	0.634622	0.0623252	0.576768	0.0538009
107	0.136728	0.0325987	0.268559	0.042244	0.280583	0.042116	0.358592	0.0480805		0.189805	0.0346591	0.216972	0.0373166	0.420755	0.0467143	0.43943	0.0478854		0.486886	0.069245	0.492747	0.072155	0.635722	0.062327	0.579122	0.0540214
108	0.138319	0.032675	0.271628	0.0424392	0.282166	0.0421615	0.361171	0.0482675		0.189415	0.0345721	0.21666	0.0371935	0.424274	0.0467097	0.441594	0.0477456		0.486089	0.0692371	0.491766	0.0724245	0.636722	0.062318	0.581407	0.0542408
109	0.139988	0.0327511	0.274712	0.0426321	0.283754	0.0422056	0.363686	0.0484423		0.189037	0.0344849	0.216363	0.0370745	0.427803	0.0466955	0.443803	0.0475973		0.485201	0.0692195	0.490702	0.0726876	0.637624	0.0622987	0.583623	0.0544584
110	0.141733	0.0328271	0.277806	0.0428222	0.285347	0.0422484	0.366137	0.0486046		0.188672	0.0343979	0.216083	0.0369596	0.431342	0.0466721	0.446054	0.0474404		0.484222	0.0691926	0.489557	0.0729445	0.638426	0.0622699	0.58577	0.0546735
111	0.143552	0.0329031	0.280908	0.0430093	0.286945	0.0422902	0.368524	0.048754		0.188319	0.0343115	0.215821	0.0368487	0.43489	0.0466399	0.448348	0.047275		0.483151	0.0691567	0.488335	0.0731952	0.639128	0.0622323	0.587846	0.0548853
112	0.145443	0.0329792	0.284014	0.0431927	0.288548	0.0423309	0.370846	0.0488904		0.18798	0.034226	0.215577	0.0367418	0.438446	0.0465993	0.450683	0.0471013		0.48199	0.0691119	0.48704	0.07344	0.639731	0.0621866	0.589854	0.0550933
113	0.147403	0.0330553	0.287119	0.0433722	0.290153	0.0423706	0.373104	0.0490139		0.187654	0.0341417	0.215353	0.0366386	0.442008	0.0465507	0.453058	0.0469194		0.480737	0.0690585	0.485675	0.073679	0.640234	0.0621336	0.591791	0.055297
114	0.149431	0.0331317	0.290222	0.0435472	0.291761	0.0424093	0.375299	0.0491248		0.187343	0.0340591	0.215149	0.0365391	0.445576	0.0464946	0.455472	0.0467295		0.479394	0.0689966	0.484246	0.0739122	0.640639	0.0620739	0.593659	0.0554958
115	0.151525	0.0332082	0.293319	0.0437173	0.293371	0.0424471	0.377431	0.0492234		0.187046	0.0339785	0.214967	0.036443	0.449148	0.0464316	0.457924	0.046532		0.477959	0.0689263	0.482755	0.0741395	0.640944	0.0620084	0.595458	0.0556896
116	0.153681	0.0332852	0.296406	0.0438819	0.294982	0.042484	0.379501	0.0493104		0.186763	0.0339004	0.214806	0.0363502	0.452722	0.0463623	0.460413	0.0463269		0.476434	0.0688475	0.481207	0.074361	0.641151	0.0619378	0.597188	0.0558778
117	0.155896	0.0333625	0.299481	0.0440407	0.296593	0.0425199	0.381512	0.0493863		0.186495	0.033825	0.214666	0.0362603	0.456298	0.0462871	0.462937	0.0461149		0.474819	0.0687604	0.479607	0.0745765	0.641261	0.0618629	0.59885	0.0560604
118	0.15817	0.0334404	0.302542	0.044193	0.298204	0.0425547	0.383465	0.0494519		0.186242	0.0337528	0.214549	0.0361733	0.459873	0.0462066	0.465495	0.0458961		0.473114	0.0686647	0.477959	0.0747857	0.641273	0.0617845	0.600445	0.0562373
119	0.160497	0.0335187	0.305584	0.0443386	0.299812	0.0425884	0.385361	0.0495081		0.186004	0.033684	0.214455	0.0360889	0.463446	0.0461215	0.468086	0.0456711		0.471319	0.0685605	0.476266	0.0749885	0.641189	0.0617033	0.601973	0.0564083
120	0.162877	0.0335977	0.308606	0.0444768	0.301417	0.0426209	0.387204	0.0495557		0.18578	0.033619	0.214382	0.0360069	0.467014	0.0460322	0.470708	0.0454404		0.469436	0.0684476	0.474533	0.0751846	0.64101	0.06162	0.603435	0.0565737
121	0.165304	0.0336772	0.311606	0.0446073	0.303017	0.0426521	0.388994	0.0495957		0.185571	0.033558	0.214332	0.0359272	0.470576	0.0459394	0.47336	0.0452045		0.467465	0.0683257	0.472764	0.0753735	0.640737	0.0615353	0.604831	0.0567335
122	0.167778	0.0337574	0.314581	0.0447298	0.304612	0.0426819	0.390735	0.0496288		0.185377	0.0335014	0.214304	0.0358496	0.474129	0.0458436	0.476041	0.044964		0.465407	0.0681947	0.470964	0.075555	0.640371	0.06145	0.606164	0.0568881
123	0.170293	0.0338381	0.317529	0.0448438	0.3062	0.0427101	0.392429	0.049656		0.185196	0.0334493	0.214297	0.0357742	0.477671	0.0457453	0.478749	0.0447196		0.463263	0.0680543	0.469135	0.0757284	0.639914	0.0613648	0.607435	0.0570378
124	0.172847	0.0339192	0.320447	0.044949	0.307779	0.0427367	0.394079	0.0496781		0.185029	0.0334018	0.214312	0.0357008	0.4812	0.045645	0.481483	0.044472		0.461034	0.0679041	0.467283	0.0758934	0.639367	0.0612801	0.608644	0.0571829
125	0.175437	0.0340008	0.323335	0.0450453	0.309349	0.0427616	0.395685	0.0496956		0.184875	0.0333592	0.214347	0.0356296	0.484713	0.0455431	0.484242	0.0442217		0.458721	0.0677438	0.46541	0.0760493	0.638732	0.0611968	0.609793	0.057324
126	0.178059	0.0340827	0.326189	0.0451325	0.310907	0.0427846	0.397252	0.0497094		0.184733	0.0333214	0.214402	0.0355608	0.488207	0.0454401	0.487024	0.0439697		0.456327	0.067573	0.46352	0.0761958	0.638012	0.0611152	0.610884	0.0574615
127	0.18071	0.0341647	0.329009	0.0452103	0.312453	0.0428056	0.398781	0.0497198		0.184603	0.0332885	0.214475	0.0354945	0.49168	0.0453362	0.489828	0.0437166		0.453852	0.0673914	0.461617	0.0763322	0.637207	0.061036	0.611917	0.0575962
128	0.183385	0.0342466	0.331792	0.0452788	0.313984	0.0428245	0.400274	0.0497272		0.184483	0.0332605	0.214567	0.035431	0.49513	0.045232	0.492654	0.0434632		0.451298	0.0671985	0.459703	0.0764581	0.636322	0.0609596	0.612896	0.0577286
129	0.186082	0.0343283	0.334537	0.045338	0.315501	0.0428413	0.401733	0.049732		0.184373	0.0332372	0.214676	0.0353707	0.498553	0.0451275	0.4955	0.0432104		0.448667	0.0669939	0.457782	0.0765728	0.635357	0.0608866	0.613821	0.0578594
130	0.188796	0.0344096	0.337242	0.045388	0.317	0.0428559	0.403159	0.0497342		0.184271	0.0332186	0.214801	0.035314	0.501947	0.0450231	0.498364	0.0429589		0.445961	0.0667771	0.455858	0.0766758	0.634315	0.0608172	0.614695	0.0579893
131	0.191525	0.0344901	0.339906	0.0454288	0.31848	0.0428681	0.404555	0.0497339		0.184177	0.0332043	0.21494	0.0352615	0.505308	0.0449189	0.501246	0.0427095		0.443183	0.0665477	0.453931	0.0767668	0.6332	0.0607519	0.615519	0.0581189
132	0.194264	0.0345695	0.342528	0.0454607	0.319941	0.042878	0.405921	0.0497311		0.184089	0.0331943	0.215094	0.0352136	0.508635	0.0448151	0.504145	0.042463		0.440334	0.0663051	0.452006	0.0768452	0.632013	0.060691	0.616295	0.058249
133	0.197009	0.0346477	0.345107	0.045484	0.32138	0.0428855	0.407259	0.0497255		0.184006	0.0331881	0.21526	0.0351712	0.511924	0.0447118	0.50706	0.0422202		0.437418	0.066049	0.450085	0.0769107	0.630758	0.0606347	0.617025	0.0583802
134	0.199758	0.0347242	0.347641	0.045499	0.322796	0.0428907	0.408568	0.0497169		0.183926	0.0331854	0.215438	0.0351347	0.515172	0.044609	0.509988	0.0419818		0.434436	0.0657788	0.448169	0.0769629	0.629438	0.0605833	0.617712	0.0585131
135	0.202506	0.0347987	0.350129	0.0455059	0.324187	0.0428935	0.409851	0.049705		0.183848	0.0331858	0.215626	0.0351049	0.518377	0.0445068	0.512931	0.0417484		0.431392	0.0654941	0.446261	0.0770015	0.628056	0.0605369	0.618356	0.0586484
136	0.20525	0.034871	0.352571	0.0455052	0.325553	0.042894	0.411106	0.0496894		0.183771	0.033189	0.215824	0.0350825	0.521536	0.0444051	0.515886	0.0415208		0.428289	0.0651946	0.444363	0.0770264	0.626614	0.0604957	0.618961	0.0587865
137	0.207987	0.0349406	0.354967	0.0454973	0.326891	0.0428922	0.412334	0.0496697		0.183693	0.0331944	0.216029	0.0350682	0.524647	0.0443041	0.518852	0.0412996		0.425128	0.0648797	0.442477	0.0770373	0.625115	0.0604597	0.619529	0.0589281
138	0.210713	0.0350072	0.357315	0.0454827	0.3282	0.0428882	0.413534	0.0496454		0.183613	0.0332017	0.216242	0.0350626	0.527707	0.0442036	0.521829	0.0410852		0.421915	0.0645492	0.440603	0.0770342	0.623563	0.060429	0.62006	0.0590735
139	0.213424	0.0350705	0.359616	0.0454617	0.329479	0.042882	0.414706	0.049616		0.183528	0.0332102	0.216461	0.0350663	0.530713	0.0441036	0.524815	0.0408784		0.41865	0.0642027	0.438745	0.0770171	0.62196	0.0604035	0.620558	0.059223
140	0.216119	0.0351302	0.361869	0.0454347	0.330726	0.0428739	0.415849	0.0495813		0.183439	0.0332195	0.216686	0.0350799	0.533664	0.0440041	0.52781	0.0406794		0.415339	0.06384	0.436903	0.0769861	0.62031	0.0603831	0.621024	0.059377
141	0.218793	0.0351859	0.364075	0.0454023	0.33194	0.0428638	0.416961	0.0495406		0.183343	0.0332292	0.216914	0.0351038	0.536557	0.0439051	0.530812	0.0404887		0.411985	0.0634607	0.435077	0.0769412	0.618615	0.0603678	0.62146	0.0595358
142	0.221445	0.0352372	0.366234	0.0453648	0.333119	0.042852	0.418042	0.0494936		0.183238	0.0332386	0.217146	0.0351383	0.53939	0.0438066	0.53382	0.0403067		0.40859	0.0630648	0.433271	0.0768828	0.616878	0.0603574	0.621868	0.0596993
143	0.224071	0.035284	0.368346	0.0453227	0.334262	0.0428386	0.419091	0.04944		0.183125	0.0332474	0.217381	0.0351837	0.542161	0.0437087	0.536834	0.0401336		0.405159	0.062652	0.431484	0.076811	0.615101	0.0603516	0.622249	0.0598678
144	0.226669	0.0353259	0.370413	0.0452762	0.335367	0.0428238	0.420105	0.0493794		0.183	0.0332549	0.217617	0.0352401	0.54487	0.0436112	0.539851	0.0399695		0.401696	0.0622225	0.429717	0.0767263	0.613287	0.0603502	0.622606	0.0600411
145	0.229237	0.0353626	0.372435	0.0452259	0.336433	0.0428076	0.421083	0.0493115		0.182865	0.0332609	0.217854	0.0353074	0.547514	0.0435144	0.542871	0.0398148		0.398203	0.0617762	0.427972	0.0766291	0.611438	0.0603529	0.62294	0.0602192
146	0.231773	0.035394	0.374413	0.045172	0.337459	0.0427905	0.422023	0.0492363		0.182716	0.0332649	0.218091	0.0353855	0.550092	0.0434182	0.545894	0.0396695		0.394685	0.0613133	0.426249	0.0765197	0.609556	0.0603594	0.623253	0.060402
147	0.234275	0.0354197	0.37635	0.0451148	0.338443	0.0427724	0.422924	0.0491536		0.182554	0.0332664	0.218327	0.035474	0.552603	0.0433229	0.548916	0.0395337		0.391146	0.060834	0.424548	0.0763988	0.607643	0.0603693	0.623545	0.0605892
148	0.236741	0.0354395	0.378246	0.0450547	0.339384	0.0427537	0.423784	0.0490632		0.182377	0.0332651	0.218563	0.0355724	0.555047	0.0432286	0.551938	0.0394073		0.387589	0.0603385	0.422871	0.0762669	0.605702	0.0603823	0.623819	0.0607805
149	0.239171	0.0354534	0.380104	0.0449921	0.34028	0.0427345	0.424602	0.0489653		0.182186	0.0332607	0.218795	0.0356802	0.557422	0.0431356	0.554957	0.0392903		0.384019	0.0598274	0.421217	0.0761245	0.603732	0.0603978	0.624075	0.0609755
150	0.241563	0.0354611	0.381925	0.0449271	0.34113	0.042715	0.425375	0.0488599		0.181979	0.033253	0.219025	0.0357965	0.559729	0.0430439	0.557973	0.0391828		0.38044	0.059301	0.419588	0.0759724	0.601737	0.0604154	0.624314	0.0611739
151	0.243916	0.0354624	0.383712	0.0448601	0.341933	0.0426956	0.426103	0.0487472		0.181756	0.0332416	0.219251	0.0359206	0.561968	0.0429541	0.560984	0.0390846		0.376856	0.0587602	0.417984	0.0758112	0.599717	0.0604347	0.624537	0.0613752
152	0.24623	0.0354573	0.385467	0.0447914	0.342687	0.0426762	0.426784	0.0486273		0.181517	0.0332265	0.219472	0.0360514	0.564137	0.0428662	0.563988	0.0389956		0.37327	0.0582055	0.416405	0.0756415	0.597673	0.0604552	0.624744	0.0615788
153	0.248504	0.0354456	0.387193	0.0447213	0.343391	0.0426573	0.427417	0.0485007		0.181261	0.0332074	0.219688	0.036188	0.566239	0.0427807	0.566983	0.0389156		0.369687	0.0576379	0.414851	0.0754641	0.595605	0.0604764	0.624937	0.0617841
154	0.250738	0.0354274	0.388891	0.0446502	0.344044	0.0426389	0.428002	0.0483677		0.18099	0.0331843	0.219896	0.0363292	0.568272	0.042698	0.569969	0.0388446		0.36611	0.0570583	0.413323	0.0752795	0.593515	0.0604977	0.625115	0.0619906
155	0.252933	0.0354024	0.390565	0.0445785	0.344646	0.0426214	0.428538	0.0482286		0.180702	0.033157	0.220097	0.0364738	0.570239	0.0426183	0.572942	0.0387824		0.362545	0.0564677	0.411821	0.0750886	0.591402	0.0605186	0.625279	0.0621976
156	0.255088	0.0353707	0.392217	0.0445065	0.345193	0.0426048	0.429024	0.048084		0.180398	0.0331257	0.220289	0.0366207	0.572139	0.0425422	0.575901	0.0387288		0.358994	0.0558675	0.410345	0.0748919	0.589268	0.0605387	0.625429	0.0624044
157	0.257204	0.0353323	0.393849	0.0444347	0.345687	0.0425894	0.429462	0.0479343		0.180079	0.0330902	0.220471	0.0367687	0.573974	0.04247	0.578844	0.0386836		0.355462	0.055259	0.408894	0.0746901	0.58711	0.0605573	0.625564	0.0626102
158	0.259281	0.0352872	0.395465	0.0443635	0.346126	0.0425753	0.429851	0.0477801		0.179745	0.0330506	0.22064	0.0369165	0.575745	0.0424021	0.581769	0.0386468		0.351953	0.0546435	0.40747	0.0744838	0.584931	0.060574	0.625684	0.0628143
159	0.26132	0.0352354	0.397066	0.0442935	0.346509	0.0425628	0.430193	0.0476221		0.179396	0.0330071	0.220796	0.037063	0.577454	0.0423389	0.584673	0.0386181		0.348471	0.0540226	0.406071	0.0742736	0.582729	0.0605884	0.625789	0.0630159
160	0.263323	0.0351769	0.398656	0.044225	0.346836	0.0425519	0.430488	0.0474607		0.179033	0.0329596	0.220938	0.0372071	0.579102	0.0422809	0.587555	0.0385973		0.345019	0.053398	0.404698	0.0740602	0.580503	0.0605998	0.625877	0.0632142
161	0.265289	0.0351119	0.400235	0.0441588	0.347106	0.0425428	0.430738	0.0472966		0.178657	0.0329083	0.221063	0.0373476	0.580691	0.0422284	0.590411	0.0385844		0.341601	0.0527715	0.403351	0.0738439	0.578254	0.0606078	0.625949	0.0634083
162	0.267221	0.0350403	0.401807	0.0440952	0.347319	0.0425356	0.430944	0.0471305		0.178268	0.0328534	0.221169	0.0374837	0.582222	0.0421818	0.59324	0.038579		0.33822	0.0521448	0.402029	0.0736254	0.57598	0.060612	0.626002	0.0635973
163	0.26912	0.0349624	0.403373	0.0440349	0.347475	0.0425304	0.43111	0.0469629		0.177868	0.032795	0.221255	0.0376143	0.583698	0.0421415	0.596038	0.0385811		0.334881	0.05152	0.400732	0.0734051	0.57368	0.060612	0.626035	0.0637804
164	0.270986	0.0348782	0.404936	0.0439783	0.347573	0.0425272	0.431236	0.0467944		0.177457	0.0327332	0.221319	0.0377386	0.58512	0.0421077	0.598803	0.0385904		0.331586	0.0508991	0.39946	0.0731834	0.571355	0.0606073	0.626047	0.0639567
165	0.272822	0.034788	0.406495	0.043926	0.347615	0.0425262	0.431327	0.0466256		0.177035	0.0326683	0.221359	0.0378559	0.586491	0.0420807	0.601533	0.0386066		0.328338	0.0502842	0.398212	0.0729607	0.569002	0.0605975	0.626037	0.0641253
166	0.274628	0.0346918	0.408054	0.0438784	0.347601	0.0425273	0.431385	0.046457		0.176604	0.0326004	0.221372	0.0379655	0.587814	0.0420609	0.604225	0.0386296		0.325141	0.0496773	0.396988	0.0727372	0.566621	0.0605824	0.626003	0.0642853
167	0.276406	0.03459	0.409612	0.0438361	0.347531	0.0425306	0.431413	0.046289		0.176164	0.0325296	0.221357	0.0380667	0.589089	0.0420483	0.606876	0.0386591		0.321997	0.0490808	0.395787	0.0725135	0.56421	0.0605615	0.625942	0.0644358
168	0.278158	0.0344827	0.411171	0.0437992	0.347406	0.0425361	0.431414	0.0461221		0.175716	0.0324562	0.221311	0.0381592	0.590319	0.0420432	0.609483	0.0386946		0.318909	0.0484967	0.39461	0.0722897	0.56177	0.0605347	0.625854	0.0645759
169	0.279884	0.0343701	0.41273	0.0437683	0.347227	0.0425438	0.431393	0.0459567		0.175261	0.0323802	0.221234	0.0382425	0.591507	0.0420457	0.612044	0.038736		0.315879	0.0479274	0.393455	0.072066	0.559299	0.0605015	0.625736	0.0647048
170	0.281586	0.0342527	0.414292	0.0437434	0.346996	0.0425535	0.431353	0.0457929		0.174799	0.0323019	0.221121	0.0383162	0.592654	0.0420558	0.614555	0.0387828		0.31291	0.047375	0.392322	0.0718427	0.556795	0.0604619	0.625585	0.0648217
171	0.283266	0.0341306	0.415854	0.0437248	0.346713	0.0425653	0.431297	0.0456312		0.174331	0.0322215	0.220973	0.0383802	0.593763	0.0420736	0.617016	0.0388346		0.310003	0.0468416	0.39121	0.0716201	0.554258	0.0604155	0.6254	0.0649256
172	0.284925	0.0340042	0.417418	0.0437125	0.346382	0.0425791	0.43123	0.0454716		0.173858	0.0321389	0.220786	0.0384343	0.594837	0.0420991	0.619422	0.0388909		0.30716	0.0463293	0.390119	0.0713982	0.551688	0.0603622	0.625179	0.065016
173	0.286563	0.0338739	0.418982	0.0437066	0.346003	0.0425947	0.431155	0.0453142		0.173379	0.0320544	0.220559	0.0384783	0.595876	0.0421323	0.621772	0.0389512		0.304382	0.0458403	0.389049	0.0711772	0.549083	0.0603019	0.624919	0.0650919
174	0.288183	0.03374	0.420547	0.043707	0.345579	0.0426122	0.431075	0.0451592		0.172896	0.0319681	0.220291	0.0385124	0.596883	0.0421729	0.624063	0.039015		0.301671	0.0453763	0.387998	0.0709573	0.546442	0.0602344	0.624617	0.0651529
175	0.289785	0.033603	0.42211	0.0437136	0.345112	0.0426313	0.430995	0.0450064		0.172408	0.0318802	0.219981	0.0385366	0.597861	0.042221	0.626294	0.0390817		0.299028	0.0449391	0.386968	0.0707386	0.543766	0.0601596	0.624272	0.0651982
176	0.29137	0.0334632	0.423672	0.0437261	0.344605	0.042652	0.430918	0.0448559		0.171916	0.0317906	0.219626	0.0385509	0.59881	0.0422762	0.628461	0.0391506		0.296453	0.0445304	0.385956	0.0705213	0.541052	0.0600775	0.623881	0.0652272
177	0.29294	0.0333211	0.425231	0.0437442	0.344059	0.0426741	0.430846	0.0447075		0.171421	0.0316996	0.219227	0.0385555	0.599733	0.0423385	0.630564	0.0392212		0.293947	0.0441517	0.384963	0.0703055	0.538302	0.059988	0.623442	0.0652396
178	0.294494	0.0331773	0.426786	0.0437677	0.343479	0.0426976	0.430784	0.0445611		0.170922	0.0316071	0.218783	0.0385506	0.600631	0.0424075	0.632601	0.0392927		0.29151	0.043804	0.383988	0.0700912	0.535515	0.0598912	0.622952	0.0652348
179	0.296035	0.0330321	0.428335	0.0437961	0.342867	0.0427223	0.430733	0.0444166		0.170419	0.0315134	0.218293	0.0385366	0.601506	0.042483	0.63457	0.0393644		0.289142	0.0434886	0.383032	0.0698786	0.53269	0.0597869	0.622409	0.0652126
180	0.297562	0.0328861	0.429876	0.0438292	0.342225	0.0427481	0.430695	0.0442737		0.169913	0.0314185	0.217757	0.0385137	0.60236	0.0425647	0.636471	0.0394358		0.286843	0.043206	0.382094	0.0696679	0.529827	0.0596752	0.621811	0.0651726
181	0.299076	0.0327398	0.431409	0.0438665	0.341558	0.0427748	0.430674	0.0441323		0.169404	0.0313224	0.217175	0.0384822	0.603193	0.0426522	0.638303	0.039506		0.284611	0.0429569	0.381173	0.069459	0.526927	0.0595562	0.621156	0.0651148
182	0.300578	0.0325937	0.432932	0.0439077	0.340868	0.0428025	0.43067	0.0439921		0.168892	0.0312253	0.216547	0.0384426	0.604006	0.0427453	0.640064	0.0395744		0.282447	0.0427416	0.380271	0.0692522	0.523989	0.0594299	0.620441	0.0650388
183	0.302069	0.0324484	0.434443	0.0439523	0.340158	0.0428309	0.430685	0.0438529		0.168376	0.0311272	0.215875	0.0383954	0.604802	0.0428435	0.641755	0.0396404		0.280349	0.0425599	0.379386	0.0690476	0.521015	0.0592963	0.619664	0.0649448
184	0.303548	0.0323045	0.43594	0.044	0.339431	0.04286	0.43072	0.0437146		0.167857	0.0310283	0.21516	0.0383409	0.605581	0.0429465	0.643376	0.0397032		0.278316	0.0424116	0.37852	0.0688451	0.518003	0.0591556	0.618825	0.0648327
185	0.305017	0.0321624	0.437422	0.0440504	0.338691	0.0428898	0.430776	0.0435769		0.167336	0.0309286	0.214402	0.0382796	0.606343	0.0430539	0.644926	0.0397624		0.276347	0.0422962	0.377671	0.068645	0.514955	0.0590079	0.617919	0.0647028
186	0.306475	0.0320228	0.438888	0.0441033	0.33794	0.0429201	0.430852	0.0434398		0.166811	0.0308283	0.213604	0.0382122	0.60709	0.0431652	0.646407	0.0398173		0.274439	0.0422129	0.376841	0.0684473	0.511872	0.0588532	0.616946	0.0645552
187	0.307924	0.0318862	0.440336	0.0441582	0.337182	0.042951	0.430948	0.043303		0.166283	0.0307274	0.212767	0.0381391	0.607822	0.0432802	0.64782	0.0398675		0.272592	0.0421606	0.37603	0.0682521	0.508753	0.0586917	0.615905	0.0643901
188	0.309363	0.031753	0.441765	0.0442151	0.33642	0.0429824	0.431064	0.0431664		0.165752	0.0306262	0.211893	0.038061	0.608541	0.0433984	0.649164	0.0399125		0.270802	0.0421379	0.375237	0.0680594	0.505601	0.0585234	0.614792	0.064208
189	0.310794	0.0316239	0.443173	0.0442735	0.335656	0.0430144	0.431199	0.04303		0.165218	0.0305246	0.210985	0.0379785	0.609245	0.0435194	0.650443	0.0399519		0.269068	0.0421434	0.374463	0.0678692	0.502415	0.0583486	0.613607	0.0640092
190	0.312216	0.0314992	0.444561	0.0443332	0.334893	0.0430468	0.431352	0.0428936		0.164681	0.0304229	0.210045	0.0378921	0.609937	0.0436427	0.651658	0.0399855		0.267388	0.0421754	0.373708	0.0676816	0.499198	0.0581673	0.612348	0.0637943
191	0.313629	0.0313796	0.445925	0.044394	0.334134	0.0430798	0.43152	0.0427572		0.164142	0.0303212	0.209076	0.0378025	0.610615	0.0437681	0.652809	0.0400131		0.265759	0.042232	0.372973	0.0674966	0.495949	0.0579797	0.611014	0.0635638
192	0.315036	0.0312653	0.447266	0.0444557	0.33338	0.0431133	0.431702	0.0426208		0.1636	0.0302197	0.208082	0.0377104	0.611281	0.043895	0.653901	0.0400344		0.264179	0.0423113	0.372258	0.0673141	0.49267	0.0577859	0.609604	0.0633184
193	0.316434	0.0311569	0.448584	0.044518	0.332635	0.0431475	0.431896	0.0424845		0.163056	0.0301186	0.207064	0.0376164	0.611935	0.0440232	0.654935	0.0400495		0.262645	0.042411	0.371562	0.0671342	0.489363	0.0575861	0.608115	0.0630586
194	0.317827	0.0310546	0.449876	0.0445806	0.3319	0.0431824	0.4321	0.0423482		0.16251	0.0300179	0.206027	0.0375211	0.612578	0.0441523	0.655915	0.0400583		0.261154	0.042529	0.370886	0.0669566	0.486029	0.0573804	0.606548	0.0627852
195	0.319213	0.0309587	0.451144	0.0446432	0.331177	0.0432181	0.432311	0.042212		0.161963	0.029918	0.204975	0.0374252	0.613208	0.0442818	0.656842	0.040061		0.259705	0.0426631	0.370229	0.0667813	0.48267	0.0571688	0.6049	0.0624991
196	0.320593	0.0308696	0.452386	0.0447054	0.330467	0.0432545	0.432526	0.042076		0.161414	0.029819	0.203909	0.0373293	0.613828	0.0444115	0.65772	0.0400576		0.258293	0.0428109	0.369592	0.0666083	0.479286	0.0569517	0.603172	0.062201
197	0.321969	0.0307874	0.453602	0.044767	0.329773	0.0432919	0.432743	0.0419404		0.160864	0.0297211	0.202834	0.0372339	0.614436	0.044541	0.658553	0.0400485		0.256918	0.0429701	0.368974	0.0664372	0.47588	0.0567291	0.601362	0.0618917
198	0.32334	0.0307123	0.454793	0.0448274	0.329094	0.0433302	0.432958	0.0418051		0.160314	0.0296245	0.201753	0.0371397	0.615034	0.04467	0.659343	0.040034		0.255575	0.0431386	0.368374	0.0662679	0.472454	0.0565011	0.59947	0.0615723
199	0.324708	0.0306444	0.455958	0.0448863	0.328432	0.0433696	0.433169	0.0416705		0.159763	0.0295293	0.20067	0.0370472	0.615622	0.0447983	0.660094	0.0400143		0.254263	0.0433139	0.367793	0.0661002	0.469008	0.0562679	0.597494	0.0612437
200	0.326073	0.0305836	0.457096	0.044943	0.327788	0.0434101	0.433372	0.0415367		0.159214	0.0294358	0.199587	0.0369569	0.6162	0.0449255	0.66081	0.0399901		0.252978	0.043494	0.367228	0.0659339	0.465545	0.0560296	0.595436	0.0609069
201	0.327436	0.0305301	0.45821	0.0449971	0.327163	0.0434516	0.433566	0.0414038		0.158665	0.0293441	0.198509	0.0368692	0.616768	0.0450515	0.661495	0.0399617		0.251719	0.0436767	0.36668	0.0657685	0.462067	0.0557864	0.593294	0.060563
202	0.328798	0.0304836	0.459298	0.0450479	0.326556	0.0434944	0.433746	0.0412723		0.158118	0.0292545	0.197438	0.0367845	0.617327	0.0451759	0.662151	0.0399296		0.250482	0.04386	0.366147	0.0656039	0.458576	0.0555384	0.591068	0.060213
203	0.33016	0.030444	0.46036	0.0450949	0.325968	0.0435383	0.433911	0.0411422		0.157573	0.0291669	0.196377	0.0367033	0.617878	0.0452987	0.662782	0.0398944		0.249266	0.044042	0.365627	0.0654397	0.455073	0.0552857	0.588758	0.059858
204	0.331523	0.0304112	0.461399	0.0451375	0.3254	0.0435834	0.434057	0.041014		0.157031	0.0290817	0.19533	0.0366258	0.618421	0.0454196	0.663392	0.0398566		0.248069	0.0442208	0.365119	0.0652755	0.451561	0.0550286	0.586365	0.0594993
205	0.332887	0.0303849	0.462413	0.0451751	0.32485	0.0436296	0.434182	0.0408879		0.156492	0.0289988	0.194298	0.0365522	0.618957	0.0455385	0.663983	0.0398168		0.246887	0.0443948	0.364622	0.0651109	0.448042	0.054767	0.583889	0.059138
206	0.334254	0.0303647	0.463403	0.0452071	0.32432	0.0436769	0.434284	0.0407644		0.155958	0.0289184	0.193284	0.0364827	0.619487	0.0456552	0.66456	0.0397757		0.24572	0.0445624	0.364133	0.0649455	0.444517	0.0545013	0.581331	0.0587754
207	0.335624	0.0303505	0.46437	0.045233	0.323808	0.0437252	0.43436	0.0406438		0.155427	0.0288405	0.192291	0.0364175	0.620011	0.0457697	0.665125	0.0397338		0.244566	0.044722	0.36365	0.0647789	0.44099	0.0542316	0.578691	0.0584128
208	0.336999	0.0303417	0.465315	0.0452522	0.323315	0.0437743	0.434408	0.0405267		0.154902	0.0287651	0.19132	0.0363567	0.620531	0.0458818	0.66568	0.0396916		0.243422	0.0448725	0.363171	0.0646107	0.437462	0.0539579	0.57597	0.0580513
209	0.338379	0.030338	0.466238	0.0452644	0.32284	0.0438242	0.434425	0.0404135		0.154383	0.0286924	0.190373	0.0363002	0.621047	0.0459916	0.666229	0.0396497		0.242288	0.0450126	0.362694	0.0644404	0.433935	0.0536807	0.573171	0.0576925
210	0.339765	0.0303389	0.467139	0.0452691	0.322383	0.0438746	0.434411	0.0403048		0.15387	0.0286222	0.189452	0.036248	0.621561	0.0460989	0.666774	0.0396086		0.241161	0.0451413	0.362216	0.0642675	0.430412	0.0534	0.570293	0.0573376
211	0.341158	0.030344	0.468019	0.045266	0.321943	0.0439254	0.434363	0.040201		0.153364	0.0285545	0.188559	0.0362	0.622074	0.0462039	0.667316	0.0395689		0.240041	0.0452577	0.361735	0.0640917	0.426896	0.053116	0.56734	0.0569879
212	0.342559	0.0303528	0.46888	0.0452551	0.32152	0.0439763	0.43428	0.0401029		0.152865	0.0284893	0.187693	0.0361561	0.622586	0.0463063	0.667857	0.0395309		0.238927	0.0453609	0.361247	0.0639123	0.423388	0.0528291	0.564313	0.0566449
213	0.343968	0.0303648	0.46972	0.0452361	0.321114	0.0440272	0.43416	0.0400109		0.152373	0.0284263	0.186857	0.0361159	0.623099	0.0464064	0.668398	0.0394952		0.237818	0.0454503	0.36075	0.0637291	0.41989	0.0525395	0.561215	0.0563099
214	0.345387	0.0303795	0.470542	0.0452092	0.320724	0.0440778	0.434002	0.0399258		0.15189	0.0283657	0.18605	0.0360794	0.623615	0.0465041	0.668941	0.0394622		0.236713	0.0455254	0.360242	0.0635415	0.416406	0.0522474	0.558048	0.0559842
215	0.346815	0.0303964	0.471346	0.0451744	0.32035	0.0441278	0.433805	0.039848		0.151415	0.028307	0.185274	0.0360462	0.624134	0.0465994	0.669487	0.0394322		0.235611	0.0455857	0.35972	0.0633491	0.412937	0.0519531	0.554815	0.0556692
216	0.348255	0.030415	0.472132	0.0451319	0.319992	0.044177	0.433567	0.0397782		0.15095	0.0282503	0.184528	0.0360161	0.624659	0.0466925	0.670034	0.0394056		0.234512	0.045631	0.359181	0.0631516	0.409487	0.0516571	0.551519	0.0553662
217	0.349705	0.030435	0.472901	0.0450822	0.31965	0.0442251	0.433287	0.039717		0.150493	0.0281953	0.183813	0.0359885	0.625189	0.0467833	0.670583	0.0393826		0.233416	0.045661	0.358622	0.0629486	0.406057	0.0513596	0.548164	0.0550764
218	0.351166	0.0304557	0.473653	0.0450255	0.319324	0.0442718	0.432965	0.0396647		0.150046	0.0281417	0.183128	0.0359633	0.625727	0.046872	0.671134	0.0393636		0.232322	0.0456757	0.358041	0.0627397	0.402649	0.051061	0.544753	0.054801
219	0.35264	0.0304769	0.47439	0.0449624	0.319015	0.044317	0.432599	0.039622		0.149608	0.0280895	0.182473	0.0359401	0.626274	0.0469586	0.671686	0.0393487		0.231232	0.045675	0.357436	0.0625247	0.399267	0.0507616	0.541291	0.0545411
220	0.354125	0.030498	0.475111	0.0448935	0.318721	0.0443603	0.432188	0.039589		0.14918	0.0280383	0.181848	0.0359183	0.626832	0.0470432	0.672238	0.0393383		0.230143	0.0456591	0.356804	0.0623032	0.395913	0.050462	0.537781	0.0542978
221	0.355623	0.0305187	0.475817	0.0448194	0.318444	0.0444016	0.431732	0.039566		0.148761	0.027988	0.181253	0.0358978	0.627401	0.047126	0.672788	0.0393326		0.229058	0.0456281	0.356143	0.0620752	0.392588	0.0501625	0.534228	0.0540719
222	0.357134	0.0305388	0.476508	0.0447408	0.318185	0.0444406	0.43123	0.0395533		0.148352	0.0279382	0.180687	0.035878	0.627983	0.0472069	0.673335	0.0393316		0.227975	0.0455822	0.355451	0.0618404	0.389296	0.0498635	0.530637	0.0538644
223	0.358656	0.0305578	0.477185	0.0446585	0.317944	0.0444772	0.430681	0.0395508		0.147953	0.0278888	0.180149	0.0358586	0.628579	0.0472861	0.673876	0.0393357		0.226896	0.0455218	0.354728	0.0615988	0.386038	0.0495655	0.527011	0.0536759
224	0.360192	0.0305756	0.477849	0.044573	0.317721	0.0445112	0.430084	0.0395585		0.147564	0.0278396	0.179639	0.0358393	0.629191	0.0473637	0.67441	0.039345		0.225821	0.0454472	0.35397	0.0613503	0.382817	0.0492691	0.523357	0.053507
225	0.36174	0.0305918	0.478499	0.0444852	0.317518	0.0445426	0.429439	0.0395761		0.147184	0.0277902	0.179157	0.0358198	0.629819	0.0474397	0.674935	0.0393596		0.224751	0.0453588	0.353178	0.061095	0.379635	0.0489745	0.519678	0.053358
226	0.3633	0.0306064	0.479136	0.0443957	0.317336	0.0445713	0.428745	0.0396032		0.146814	0.0277406	0.178701	0.0357997	0.630465	0.0475142	0.675448	0.0393798		0.223685	0.0452572	0.352349	0.060833	0.376494	0.0486824	0.515981	0.0532293
227	0.364873	0.0306192	0.479761	0.0443054	0.317176	0.0445971	0.428001	0.0396394		0.146452	0.0276904	0.178271	0.0357787	0.63113	0.0475874	0.675947	0.0394056		0.222625	0.0451427	0.351484	0.0605644	0.373397	0.048393	0.51227	0.053121
228	0.366458	0.0306302	0.480373	0.0442146	0.317038	0.0446203	0.427207	0.0396841		0.1461	0.0276395	0.177867	0.0357567	0.631815	0.0476592	0.676429	0.0394372		0.221572	0.0450161	0.350582	0.0602896	0.370344	0.048107	0.508551	0.0530329
229	0.368054	0.0306391	0.480972	0.0441242	0.316925	0.0446407	0.426363	0.0397365		0.145756	0.0275877	0.177488	0.0357334	0.632521	0.0477297	0.676892	0.0394747		0.220525	0.0448777	0.349643	0.0600087	0.367339	0.0478248	0.504828	0.052965
230	0.369662	0.0306462	0.481559	0.0440346	0.316838	0.0446585	0.425468	0.0397959		0.14542	0.0275348	0.177134	0.0357088	0.633248	0.047799	0.677335	0.0395184		0.219486	0.0447282	0.348667	0.0597222	0.364382	0.0475467	0.501106	0.0529167
231	0.371281	0.0306513	0.482134	0.0439463	0.316778	0.0446737	0.424522	0.0398613		0.145092	0.0274808	0.176805	0.0356826	0.633999	0.0478671	0.677754	0.0395682		0.218455	0.0445681	0.347654	0.0594306	0.361476	0.0472731	0.497392	0.0528875
232	0.372911	0.0306546	0.482697	0.0438597	0.316747	0.0446866	0.423526	0.0399318		0.144772	0.0274254	0.176501	0.0356548	0.634773	0.047934	0.678148	0.0396243		0.217432	0.0443981	0.346605	0.0591343	0.358623	0.0470044	0.493689	0.0528767
233	0.374551	0.0306561	0.483248	0.0437752	0.316746	0.0446974	0.422479	0.0400065		0.144458	0.0273686	0.176221	0.0356254	0.635571	0.0479999	0.678515	0.0396869		0.21642	0.0442188	0.345521	0.0588338	0.355823	0.0467409	0.490002	0.0528834
234	0.376202	0.030656	0.483786	0.0436929	0.316777	0.0447062	0.421381	0.0400843		0.144151	0.0273103	0.175965	0.0355945	0.636394	0.0480647	0.678854	0.0397559		0.215417	0.0440307	0.344403	0.0585298	0.353079	0.0464829	0.486335	0.0529067
235	0.377862	0.0306544	0.484313	0.0436131	0.316842	0.0447132	0.420235	0.0401642		0.143851	0.0272503	0.175734	0.0355621	0.637243	0.0481284	0.679165	0.0398314		0.214425	0.0438344	0.343252	0.0582229	0.350391	0.0462307	0.482694	0.0529453
236	0.379532	0.0306515	0.484827	0.0435359	0.316941	0.0447188	0.41904	0.0402453		0.143556	0.0271887	0.175529	0.0355283	0.638118	0.048191	0.679446	0.0399134		0.213444	0.0436305	0.34207	0.0579138	0.347761	0.0459844	0.479083	0.052998
237	0.38121	0.0306474	0.485329	0.0434614	0.317077	0.0447232	0.417798	0.0403266		0.143266	0.0271253	0.175348	0.0354933	0.63902	0.0482525	0.679697	0.0400019		0.212475	0.0434196	0.340858	0.0576033	0.345189	0.0457442	0.475504	0.0530633
238	0.382897	0.0306424	0.485819	0.0433896	0.317252	0.0447267	0.41651	0.0404074		0.142982	0.0270602	0.175193	0.0354573	0.639949	0.048313	0.679919	0.0400969		0.211518	0.0432022	0.339619	0.057292	0.342678	0.0455102	0.471962	0.0531399
239	0.384593	0.0306365	0.486297	0.0433205	0.317465	0.0447296	0.415179	0.0404869		0.142702	0.0269933	0.175065	0.0354205	0.640905	0.0483723	0.680112	0.0401982		0.210574	0.0429789	0.338353	0.0569807	0.340227	0.0452824	0.468461	0.0532263
240	0.386296	0.0306301	0.486761	0.043254	0.31772	0.0447322	0.413805	0.0405645		0.142426	0.0269246	0.174963	0.0353832	0.641889	0.0484304	0.680278	0.0403058		0.209643	0.0427501	0.337064	0.0566702	0.337837	0.0450609	0.465002	0.0533207
241	0.388007	0.0306233	0.487213	0.04319	0.318017	0.0447349	0.412393	0.0406395		0.142154	0.0268541	0.174889	0.0353457	0.642901	0.0484874	0.680417	0.0404194		0.208725	0.0425163	0.335754	0.0563613	0.335509	0.0448455	0.461589	0.0534216
242	0.389725	0.0306162	0.487652	0.0431285	0.318358	0.0447378	0.410944	0.0407117		0.141885	0.0267818	0.174844	0.0353084	0.643941	0.048543	0.680532	0.0405388		0.207821	0.0422781	0.334423	0.0560546	0.333244	0.0446361	0.458225	0.0535273
243	0.391449	0.0306091	0.488079	0.0430692	0.318743	0.0447414	0.409462	0.0407808		0.14162	0.0267077	0.174827	0.0352715	0.645009	0.0485974	0.680626	0.0406638		0.206931	0.0420357	0.333076	0.0557509	0.331041	0.0444326	0.45491	0.0536362
244	0.393181	0.0306021	0.488491	0.043012	0.319174	0.0447459	0.407951	0.0408465		0.141358	0.0266318	0.17484	0.0352355	0.646105	0.0486503	0.6807	0.040794		0.206056	0.0417898	0.331714	0.055451	0.328902	0.0442348	0.451647	0.0537466
245	0.394918	0.0305952	0.488891	0.0429569	0.319651	0.0447515	0.406413	0.0409089		0.141099	0.0265542	0.174882	0.0352006	0.647229	0.0487018	0.680759	0.0409292		0.205195	0.0415407	0.330339	0.0551555	0.326825	0.0440424	0.448437	0.053857
246	0.396662	0.0305887	0.489277	0.0429035	0.320175	0.0447585	0.404855	0.0409681		0.140842	0.0264748	0.174956	0.0351672	0.648382	0.0487517	0.680805	0.0410688		0.204349	0.0412887	0.328954	0.0548651	0.324811	0.0438551	0.445282	0.0539659
247	0.398411	0.0305826	0.489649	0.0428519	0.320748	0.0447672	0.403279	0.0410243		0.140588	0.0263937	0.175061	0.0351358	0.649561	0.0488	0.680842	0.0412125		0.203519	0.0410342	0.32756	0.0545802	0.32286	0.0436726	0.442182	0.0540718
248	0.400165	0.030577	0.490007	0.0428018	0.321369	0.0447778	0.401691	0.0410778		0.140336	0.026311	0.175198	0.0351066	0.650768	0.0488465	0.680875	0.0413597		0.202704	0.0407777	0.326161	0.0543016	0.320972	0.0434945	0.439137	0.0541732
249	0.401924	0.0305718	0.490352	0.0427532	0.322038	0.0447905	0.400096	0.0411289		0.140088	0.0262267	0.175366	0.0350799	0.652002	0.0488911	0.680907	0.0415101		0.201904	0.0405193	0.324757	0.0540297	0.319146	0.0433203	0.436148	0.0542691
250	0.403688	0.0305673	0.490682	0.0427059	0.322757	0.0448054	0.398499	0.0411781		0.139842	0.0261407	0.175567	0.0350561	0.653261	0.0489337	0.680942	0.041663		0.201121	0.0402595	0.323351	0.0537649	0.317383	0.0431498	0.433215	0.0543582
251	0.405457	0.0305633	0.490999	0.0426598	0.323524	0.0448227	0.396905	0.041226		0.139598	0.0260532	0.1758	0.0350355	0.654546	0.0489742	0.680986	0.041818		0.200353	0.0399985	0.321944	0.0535076	0.31568	0.0429824	0.430337	0.0544395
252	0.407229	0.0305598	0.491301	0.0426149	0.324341	0.0448425	0.39532	0.0412729		0.139358	0.0259641	0.176066	0.0350183	0.655856	0.0490125	0.681042	0.0419744		0.199603	0.0397367	0.320539	0.0532581	0.314038	0.0428178	0.427514	0.054512
253	0.409005	0.0305569	0.491589	0.042571	0.325206	0.0448651	0.39375	0.0413195		0.139121	0.0258736	0.176363	0.0350047	0.65719	0.0490484	0.681114	0.0421317		0.198869	0.0394742	0.319136	0.0530166	0.312457	0.0426555	0.424745	0.0545752
254	0.410784	0.0305544	0.491863	0.0425282	0.32612	0.0448904	0.3922	0.0413663		0.138888	0.0257816	0.176691	0.0349949	0.658547	0.0490818	0.681206	0.0422893		0.198152	0.0392114	0.317737	0.0527834	0.310935	0.042495	0.42203	0.0546282
255	0.412566	0.0305524	0.492122	0.0424864	0.327082	0.0449185	0.390676	0.0414138		0.138659	0.0256881	0.17705	0.034989	0.659925	0.0491126	0.681323	0.0424466		0.197453	0.0389486	0.316343	0.0525586	0.309471	0.0423359	0.419367	0.0546707
256	0.414351	0.0305507	0.492366	0.0424455	0.328091	0.0449496	0.389183	0.0414624		0.138434	0.0255933	0.177439	0.0349871	0.661325	0.0491407	0.681467	0.042603		0.196772	0.0386859	0.314955	0.0523423	0.308065	0.0421779	0.416756	0.0547022
257	0.416138	0.0305494	0.492596	0.0424056	0.329146	0.0449837	0.387727	0.0415127		0.138213	0.0254972	0.177856	0.0349893	0.662744	0.0491658	0.681643	0.0427579		0.196109	0.0384236	0.313575	0.0521345	0.306716	0.0420206	0.414195	0.0547227
258	0.417926	0.0305483	0.492812	0.0423666	0.330247	0.0450208	0.386314	0.041565		0.137998	0.0253998	0.1783	0.0349955	0.664182	0.0491879	0.681852	0.0429108		0.195465	0.0381619	0.312202	0.0519352	0.305423	0.0418636	0.411683	0.054732
259	0.419716	0.0305474	0.493013	0.0423286	0.331392	0.0450611	0.384948	0.0416195		0.137788	0.0253011	0.17877	0.0350057	0.665636	0.0492068	0.682098	0.043061		0.19484	0.0379012	0.310837	0.0517443	0.304184	0.0417065	0.409218	0.0547302
260	0.421507	0.0305466	0.4932	0.0422917	0.332581	0.0451044	0.383635	0.0416765		0.137585	0.0252013	0.179264	0.0350198	0.667106	0.0492225	0.682383	0.0432082		0.194234	0.0376415	0.309481	0.0515617	0.303	0.0415492	0.4068	0.0547174
261	0.423299	0.0305458	0.493372	0.0422558	0.333812	0.0451509	0.382379	0.0417362		0.137388	0.0251003	0.17978	0.0350377	0.668591	0.0492347	0.682708	0.0433516		0.193649	0.0373832	0.308135	0.0513873	0.301868	0.0413914	0.404427	0.054694
262	0.42509	0.030545	0.49353	0.0422211	0.335084	0.0452007	0.381184	0.0417987		0.137198	0.0249982	0.180316	0.0350591	0.670089	0.0492433	0.683075	0.043491		0.193084	0.0371263	0.306797	0.051221	0.300789	0.0412329	0.402097	0.0546603
263	0.426882	0.0305441	0.493673	0.0421876	0.336396	0.0452537	0.380055	0.0418639		0.137015	0.0248951	0.18087	0.0350839	0.671597	0.0492482	0.683483	0.0436256		0.19254	0.0368712	0.305469	0.0510626	0.299759	0.0410736	0.39981	0.0546167
264	0.428673	0.030543	0.493802	0.0421554	0.337745	0.0453099	0.378995	0.0419318		0.13684	0.0247909	0.181438	0.0351118	0.673116	0.0492493	0.683934	0.0437552		0.192018	0.0366181	0.304149	0.0509119	0.29878	0.0409134	0.397564	0.054564
265	0.430463	0.0305418	0.493917	0.0421247	0.339132	0.0453695	0.378007	0.0420022		0.136673	0.0246858	0.18202	0.0351425	0.674643	0.0492465	0.684427	0.0438793		0.191517	0.0363671	0.30284	0.0507686	0.29785	0.0407522	0.395358	0.0545026
266	0.432252	0.0305404	0.494019	0.0420954	0.340553	0.0454325	0.377093	0.042075		0.136515	0.0245798	0.182612	0.0351757	0.676177	0.0492396	0.684961	0.0439976		0.191039	0.0361184	0.301539	0.0506327	0.296967	0.04059	0.39319	0.0544332
267	0.434039	0.0305387	0.494106	0.0420677	0.342008	0.0454988	0.376256	0.04215		0.136366	0.024473	0.183211	0.0352109	0.677717	0.0492285	0.685534	0.0441096		0.190583	0.0358722	0.300247	0.0505037	0.296131	0.040427	0.39106	0.0543566
268	0.435825	0.0305368	0.49418	0.0420417	0.343495	0.0455687	0.375498	0.0422268		0.136226	0.0243653	0.183814	0.035248	0.679261	0.0492131	0.686145	0.0442151		0.19015	0.0356287	0.298964	0.0503816	0.29534	0.0402632	0.388966	0.0542735
269	0.437608	0.0305346	0.494241	0.0420176	0.345012	0.0456421	0.37482	0.0423052		0.136096	0.0242569	0.18442	0.0352864	0.680807	0.0491933	0.686792	0.0443137		0.18974	0.035388	0.29769	0.0502662	0.294594	0.0400988	0.386908	0.0541846
270	0.439389	0.0305322	0.49429	0.0419954	0.346558	0.045719	0.374223	0.0423848		0.135975	0.0241478	0.185024	0.0353258	0.682355	0.0491691	0.687472	0.0444053		0.189353	0.0351503	0.296424	0.0501571	0.293893	0.039934	0.384883	0.0540907
271	0.441168	0.0305295	0.494327	0.0419752	0.348131	0.0457997	0.373706	0.0424653		0.135864	0.0240381	0.185625	0.0353659	0.683903	0.0491402	0.688182	0.0444897		0.18899	0.0349158	0.295167	0.0500542	0.293234	0.039769	0.382893	0.0539927
272	0.442944	0.0305267	0.494352	0.041957	0.34973	0.0458841	0.37327	0.0425463		0.135763	0.0239278	0.18622	0.0354061	0.68545	0.0491067	0.688919	0.0445667		0.18865	0.0346845	0.293918	0.0499572	0.292617	0.0396041	0.380935	0.0538912
273	0.444718	0.0305237	0.494366	0.0419411	0.351352	0.0459724	0.372914	0.0426277		0.135672	0.0238169	0.186806	0.0354462	0.686994	0.0490684	0.689679	0.0446361		0.188333	0.0344566	0.292678	0.049866	0.292042	0.0394397	0.379009	0.053787
274	0.446489	0.0305206	0.494371	0.0419274	0.352997	0.0460645	0.372636	0.042709		0.13559	0.0237056	0.187381	0.0354856	0.688536	0.0490252	0.690458	0.044698		0.18804	0.0342323	0.291447	0.0497802	0.291507	0.0392759	0.377113	0.0536808
275	0.448257	0.0305174	0.494367	0.0419159	0.354663	0.0461607	0.372436	0.04279		0.135518	0.0235938	0.187943	0.0355242	0.690073	0.0489772	0.691253	0.0447523		0.18777	0.0340116	0.290225	0.0496998	0.291012	0.0391132	0.375249	0.0535734

## Sheet: Figure2d
Prediction Index
Bilateral	Unilateral	Postsaccade
-0.169494	-0.19057	-0.221598
-0.131291	-0.151355	-0.0804676
-0.120155	-0.13309	-0.0723451
-0.0703079	-0.121199	-0.0652403
-0.0600416	-0.0724096	-0.0558329
-0.0496909	-0.0536103	-0.0444947
-0.0436912	-0.0486141	-0.0410236
-0.0374017	-0.0463063	-0.039938
-0.0129118	-0.0361834	-0.0156523
-0.00237754	-0.0175017	-0.0144025
0.0161464	-0.0034225	-0.00232563
0.0203271	-0.00269589	-0.000402774
0.0216161	-0.0020414	0.00281247
0.0243825	-0.00186072	0.0089912
0.0670537	0.000127826	0.00950494
0.0910202	0.00280795	0.029238
0.122833	0.00757561	0.0464901
0.123273	0.00874751	0.0730054
0.12529	0.0121454	0.0760536
0.129865	0.0136302	0.086997
0.157482	0.0144377	0.0901423
0.158748	0.046215	0.0919931
0.174817	0.0502367	0.101266
0.209426	0.0547438	0.113925
0.217263	0.0746329	0.123053
0.217649	0.0838019	0.165896
0.249526	0.0973721	0.275094
0.324796	0.114619	0.275261
0.371954	0.132877
0.390261	0.145773
0.473424	0.159187
	0.180975

## Sheet: Figure3c
Unilateral
	Short		Long
Time	Mean	SE	Mean	SE
-100	0.113438	0.0191197	0.117723	0.0203127
-99	0.11327	0.0190937	0.11786	0.0202317
-98	0.113139	0.0190734	0.117991	0.0201558
-97	0.113045	0.0190589	0.118113	0.0200853
-96	0.112989	0.0190503	0.118226	0.0200202
-95	0.112971	0.0190474	0.118331	0.0199608
-94	0.11299	0.0190504	0.118425	0.0199071
-93	0.113047	0.0190591	0.118509	0.0198593
-92	0.113141	0.0190735	0.118583	0.0198174
-91	0.113272	0.0190936	0.118646	0.0197816
-90	0.113437	0.0191194	0.118699	0.0197518
-89	0.113637	0.0191508	0.118741	0.0197281
-88	0.11387	0.0191878	0.118773	0.0197104
-87	0.114134	0.0192304	0.118795	0.0196987
-86	0.114428	0.0192786	0.118807	0.0196931
-85	0.11475	0.0193325	0.11881	0.0196934
-84	0.115098	0.0193921	0.118805	0.0196995
-83	0.115472	0.0194575	0.118793	0.0197114
-82	0.115868	0.0195287	0.118774	0.019729
-81	0.116284	0.0196059	0.118749	0.0197521
-80	0.11672	0.0196893	0.118721	0.0197808
-79	0.117172	0.0197789	0.118689	0.0198148
-78	0.11764	0.019875	0.118655	0.019854
-77	0.11812	0.0199778	0.118621	0.0198984
-76	0.118612	0.0200874	0.118589	0.0199479
-75	0.119113	0.020204	0.118559	0.0200023
-74	0.119622	0.0203279	0.118534	0.0200616
-73	0.120137	0.0204591	0.118516	0.0201256
-72	0.120656	0.0205979	0.118505	0.0201943
-71	0.121179	0.0207444	0.118505	0.0202676
-70	0.121704	0.0208986	0.118515	0.0203454
-69	0.12223	0.0210607	0.11854	0.0204277
-68	0.122756	0.0212304	0.118579	0.0205144
-67	0.123281	0.0214079	0.118635	0.0206054
-66	0.123803	0.021593	0.11871	0.0207007
-65	0.124323	0.0217854	0.118804	0.0208003
-64	0.12484	0.0219849	0.11892	0.0209042
-63	0.125352	0.0221913	0.119058	0.0210122
-62	0.125861	0.022404	0.11922	0.0211244
-61	0.126364	0.0226227	0.119407	0.0212409
-60	0.126863	0.0228468	0.119619	0.0213614
-59	0.127357	0.0230759	0.119857	0.0214861
-58	0.127846	0.0233093	0.120123	0.0216149
-57	0.128329	0.0235465	0.120414	0.0217478
-56	0.128807	0.0237867	0.120734	0.0218848
-55	0.129279	0.0240293	0.121079	0.0220257
-54	0.129747	0.0242738	0.121452	0.0221706
-53	0.130209	0.0245193	0.12185	0.0223194
-52	0.130666	0.0247654	0.122274	0.022472
-51	0.131118	0.0250113	0.122722	0.0226283
-50	0.131566	0.0252564	0.123193	0.0227881
-49	0.132009	0.0255003	0.123686	0.0229515
-48	0.132448	0.0257424	0.124199	0.0231181
-47	0.132884	0.0259822	0.124731	0.0232879
-46	0.133316	0.0262194	0.12528	0.0234607
-45	0.133745	0.0264536	0.125844	0.0236363
-44	0.134171	0.0266845	0.126421	0.0238145
-43	0.134595	0.0269119	0.127008	0.0239952
-42	0.135017	0.0271357	0.127605	0.0241781
-41	0.135438	0.0273557	0.128208	0.0243631
-40	0.135858	0.027572	0.128815	0.0245501
-39	0.136278	0.0277847	0.129425	0.0247388
-38	0.136699	0.0279939	0.130034	0.0249292
-37	0.137121	0.0281997	0.130642	0.0251212
-36	0.137545	0.0284025	0.131245	0.0253146
-35	0.137972	0.0286026	0.131842	0.0255095
-34	0.138402	0.0288003	0.132431	0.0257059
-33	0.138837	0.0289961	0.13301	0.0259037
-32	0.139277	0.0291905	0.133578	0.026103
-31	0.139724	0.0293839	0.134133	0.0263038
-30	0.140177	0.0295769	0.134673	0.0265063
-29	0.140639	0.02977	0.135199	0.0267106
-28	0.141109	0.0299639	0.135708	0.0269168
-27	0.14159	0.0301589	0.1362	0.0271251
-26	0.142082	0.0303558	0.136675	0.0273354
-25	0.142586	0.0305549	0.137131	0.0275481
-24	0.143103	0.0307567	0.137569	0.0277631
-23	0.143634	0.0309618	0.137989	0.0279805
-22	0.14418	0.0311705	0.138391	0.0282004
-21	0.144743	0.031383	0.138775	0.0284227
-20	0.145322	0.0315998	0.139142	0.0286475
-19	0.14592	0.031821	0.139492	0.0288745
-18	0.146537	0.0320466	0.139826	0.0291036
-17	0.147174	0.0322769	0.140145	0.0293347
-16	0.147832	0.0325116	0.140451	0.0295674
-15	0.148512	0.0327508	0.140743	0.0298013
-14	0.149214	0.0329943	0.141025	0.0300361
-13	0.149941	0.0332418	0.141296	0.0302713
-12	0.150691	0.0334929	0.141559	0.0305064
-11	0.151467	0.0337474	0.141815	0.0307409
-10	0.152269	0.0340047	0.142066	0.0309742
-9	0.153098	0.0342644	0.142313	0.0312057
-8	0.153954	0.034526	0.142559	0.0314347
-7	0.154839	0.0347888	0.142805	0.0316606
-6	0.155752	0.0350523	0.143053	0.0318829
-5	0.156695	0.0353158	0.143306	0.0321008
-4	0.157668	0.0355787	0.143565	0.0323138
-3	0.158671	0.0358404	0.143832	0.0325213
-2	0.159705	0.0361	0.144109	0.0327228
-1	0.16077	0.036357	0.144399	0.0329177
0	0.161867	0.0366107	0.144703	0.0331057
1	0.162996	0.0368604	0.145025	0.0332864
2	0.164157	0.0371055	0.145364	0.0334593
3	0.16535	0.0373452	0.145725	0.0336243
4	0.166576	0.037579	0.14611	0.033781
5	0.167834	0.0378063	0.146519	0.0339293
6	0.169125	0.0380264	0.146956	0.034069
7	0.170448	0.0382388	0.147423	0.0342002
8	0.171803	0.038443	0.147921	0.0343228
9	0.173191	0.0386385	0.148454	0.0344367
10	0.174611	0.0388247	0.149023	0.0345421
11	0.176063	0.0390014	0.149629	0.034639
12	0.177546	0.0391681	0.150276	0.0347276
13	0.179061	0.0393245	0.150965	0.034808
14	0.180607	0.0394703	0.151698	0.0348804
15	0.182184	0.0396054	0.152476	0.034945
16	0.183791	0.0397295	0.153303	0.035002
17	0.185429	0.0398426	0.154178	0.0350517
18	0.187097	0.0399446	0.155105	0.0350943
19	0.188796	0.0400357	0.156084	0.0351301
20	0.190524	0.0401159	0.157117	0.0351593
21	0.192283	0.0401855	0.158205	0.0351822
22	0.194071	0.0402446	0.159349	0.0351992
23	0.195889	0.0402937	0.160551	0.0352106
24	0.197738	0.0403332	0.161811	0.0352168
25	0.199617	0.0403636	0.16313	0.0352182
26	0.201526	0.0403853	0.164508	0.0352151
27	0.203467	0.0403991	0.165947	0.035208
28	0.205439	0.0404057	0.167446	0.0351974
29	0.207442	0.0404057	0.169006	0.0351838
30	0.209478	0.0404	0.170626	0.0351678
31	0.211547	0.0403895	0.172307	0.03515
32	0.21365	0.0403749	0.174048	0.035131
33	0.215787	0.0403573	0.175849	0.0351114
34	0.217959	0.0403374	0.177709	0.035092
35	0.220167	0.0403164	0.179628	0.0350735
36	0.222411	0.040295	0.181604	0.0350567
37	0.224692	0.0402742	0.183636	0.0350424
38	0.227012	0.040255	0.185724	0.0350313
39	0.22937	0.0402382	0.187865	0.0350243
40	0.231767	0.0402246	0.190059	0.0350222
41	0.234204	0.0402151	0.192304	0.0350258
42	0.236682	0.0402104	0.194598	0.0350359
43	0.239201	0.0402111	0.19694	0.0350533
44	0.241761	0.040218	0.199327	0.0350787
45	0.244363	0.0402314	0.201758	0.0351129
46	0.247007	0.040252	0.20423	0.0351564
47	0.249694	0.0402801	0.206742	0.03521
48	0.252422	0.0403161	0.209291	0.0352741
49	0.255193	0.04036	0.211876	0.0353492
50	0.258005	0.0404121	0.214494	0.0354358
51	0.260859	0.0404725	0.217142	0.035534
52	0.263754	0.040541	0.219819	0.0356442
53	0.26669	0.0406177	0.222522	0.0357666
54	0.269666	0.0407024	0.225249	0.0359011
55	0.27268	0.0407948	0.227998	0.0360478
56	0.275733	0.0408947	0.230767	0.0362065
57	0.278822	0.0410017	0.233553	0.036377
58	0.281948	0.0411155	0.236355	0.0365591
59	0.285108	0.0412356	0.239171	0.0367524
60	0.288301	0.0413616	0.241999	0.0369564
61	0.291526	0.041493	0.244836	0.0371707
62	0.294782	0.0416293	0.247682	0.0373947
63	0.298065	0.0417701	0.250534	0.0376278
64	0.301376	0.0419148	0.253391	0.0378692
65	0.304712	0.042063	0.256253	0.0381183
66	0.308072	0.0422142	0.259117	0.0383742
67	0.311453	0.042368	0.261983	0.0386363
68	0.314854	0.0425239	0.26485	0.0389035
69	0.318273	0.0426815	0.267717	0.0391751
70	0.321708	0.0428405	0.270583	0.0394502
71	0.325157	0.0430005	0.273449	0.0397278
72	0.328619	0.0431612	0.276313	0.040007
73	0.332092	0.0433224	0.279176	0.0402869
74	0.335573	0.0434838	0.282038	0.0405666
75	0.339062	0.0436452	0.2849	0.0408452
76	0.342556	0.0438064	0.287761	0.0411217
77	0.346053	0.0439672	0.290622	0.0413952
78	0.349554	0.0441276	0.293485	0.0416649
79	0.353054	0.0442873	0.296349	0.0419298
80	0.356554	0.0444463	0.299216	0.0421891
81	0.360052	0.0446044	0.302088	0.042442
82	0.363546	0.0447614	0.304965	0.0426877
83	0.367036	0.0449172	0.307849	0.0429255
84	0.37052	0.0450715	0.310742	0.0431546
85	0.373996	0.0452243	0.313645	0.0433745
86	0.377465	0.0453751	0.31656	0.0435845
87	0.380924	0.0455238	0.319488	0.0437841
88	0.384374	0.04567	0.322432	0.0439727
89	0.387813	0.0458133	0.325394	0.0441501
90	0.391241	0.0459532	0.328374	0.0443158
91	0.394657	0.0460894	0.331376	0.0444696
92	0.39806	0.0462214	0.334401	0.0446112
93	0.401451	0.0463485	0.337451	0.0447406
94	0.404829	0.0464703	0.340528	0.0448577
95	0.408194	0.0465861	0.343633	0.0449625
96	0.411545	0.0466952	0.346767	0.0450552
97	0.414883	0.0467972	0.349934	0.0451359
98	0.418208	0.0468913	0.353133	0.0452049
99	0.421519	0.046977	0.356366	0.0452625
100	0.424818	0.0470536	0.359635	0.0453091
101	0.428105	0.0471205	0.362939	0.0453453
102	0.431379	0.0471773	0.36628	0.0453714
103	0.434643	0.0472234	0.369659	0.0453881
104	0.437896	0.0472583	0.373074	0.045396
105	0.441139	0.0472818	0.376527	0.0453958
106	0.444373	0.0472936	0.380017	0.0453881
107	0.447599	0.0472933	0.383544	0.0453737
108	0.450818	0.0472809	0.387107	0.0453534
109	0.454031	0.0472563	0.390704	0.0453278
110	0.457239	0.0472195	0.394335	0.0452978
111	0.460444	0.0471708	0.397997	0.045264
112	0.463646	0.0471102	0.401689	0.0452272
113	0.466846	0.0470382	0.405409	0.0451882
114	0.470047	0.0469552	0.409154	0.0451476
115	0.473248	0.0468616	0.412921	0.0451061
116	0.476451	0.0467581	0.416707	0.0450644
117	0.479657	0.0466452	0.420509	0.0450229
118	0.482867	0.0465238	0.424323	0.0449823
119	0.486082	0.0463946	0.428145	0.0449431
120	0.489302	0.0462584	0.431971	0.0449057
121	0.492529	0.0461162	0.435797	0.0448705
122	0.495763	0.0459687	0.439619	0.0448378
123	0.499004	0.045817	0.44343	0.044808
124	0.502253	0.045662	0.447228	0.0447813
125	0.505509	0.0455045	0.451006	0.0447578
126	0.508772	0.0453455	0.454759	0.0447377
127	0.512043	0.0451858	0.458483	0.0447211
128	0.51532	0.0450263	0.462172	0.044708
129	0.518603	0.0448678	0.465821	0.0446983
130	0.521891	0.044711	0.469425	0.0446921
131	0.525183	0.0445565	0.472979	0.0446892
132	0.528477	0.044405	0.476476	0.0446894
133	0.531772	0.0442571	0.479914	0.0446925
134	0.535065	0.0441132	0.483286	0.0446984
135	0.538355	0.0439736	0.486589	0.0447068
136	0.54164	0.0438389	0.489817	0.0447173
137	0.544917	0.0437091	0.492967	0.0447298
138	0.548184	0.0435845	0.496034	0.0447438
139	0.551437	0.0434653	0.499016	0.0447591
140	0.554674	0.0433516	0.501909	0.0447753
141	0.557891	0.0432434	0.50471	0.0447922
142	0.561086	0.0431408	0.507416	0.0448094
143	0.564256	0.0430436	0.510025	0.0448267
144	0.567396	0.042952	0.512536	0.0448438
145	0.570503	0.0428659	0.514948	0.0448604
146	0.573575	0.0427851	0.517258	0.0448764
147	0.576607	0.0427096	0.519468	0.0448917
148	0.579596	0.0426395	0.521575	0.0449061
149	0.582539	0.0425745	0.523582	0.0449195
150	0.585433	0.0425147	0.525488	0.044932
151	0.588274	0.0424601	0.527295	0.0449436
152	0.59106	0.0424106	0.529004	0.0449545
153	0.593788	0.0423662	0.530616	0.0449647
154	0.596454	0.0423269	0.532134	0.0449746
155	0.599057	0.0422928	0.533561	0.0449843
156	0.601595	0.0422639	0.534899	0.0449942
157	0.604065	0.0422401	0.536151	0.0450046
158	0.606466	0.0422217	0.537319	0.0450159
159	0.608796	0.0422086	0.538409	0.0450285
160	0.611055	0.0422009	0.539422	0.0450428
161	0.613242	0.0421985	0.540364	0.0450593
162	0.615356	0.0422017	0.541236	0.0450784
163	0.617397	0.0422103	0.542044	0.0451005
164	0.619365	0.0422245	0.542791	0.0451261
165	0.621262	0.0422442	0.543481	0.0451556
166	0.623087	0.0422694	0.544117	0.0451894
167	0.624843	0.0423001	0.544704	0.0452279
168	0.62653	0.0423363	0.545245	0.0452712
169	0.628151	0.0423779	0.545743	0.0453198
170	0.629706	0.0424249	0.546202	0.0453739
171	0.6312	0.0424771	0.546624	0.0454335
172	0.632633	0.0425345	0.547014	0.0454989
173	0.634009	0.0425969	0.547373	0.0455701
174	0.635331	0.0426642	0.547704	0.0456471
175	0.636602	0.0427362	0.54801	0.0457299
176	0.637824	0.0428128	0.548292	0.0458184
177	0.639002	0.0428936	0.548553	0.0459124
178	0.640138	0.0429786	0.548795	0.0460118
179	0.641236	0.0430674	0.549018	0.0461163
180	0.642299	0.0431599	0.549225	0.0462256
181	0.643331	0.0432557	0.549416	0.0463395
182	0.644334	0.0433546	0.549592	0.0464576
183	0.645313	0.0434562	0.549754	0.0465795
184	0.64627	0.0435603	0.549903	0.0467048
185	0.647209	0.0436665	0.550039	0.0468331
186	0.648132	0.0437744	0.550163	0.0469639
187	0.649042	0.0438839	0.550275	0.0470969
188	0.649942	0.0439944	0.550376	0.0472316
189	0.650835	0.0441058	0.550465	0.0473674
190	0.651722	0.0442176	0.550544	0.0475039
191	0.652607	0.0443296	0.550612	0.0476407
192	0.653491	0.0444415	0.55067	0.0477773
193	0.654376	0.044553	0.550718	0.0479132
194	0.655263	0.0446638	0.550757	0.0480479
195	0.656155	0.0447737	0.550786	0.0481811
196	0.657052	0.0448826	0.550808	0.0483122
197	0.657956	0.0449902	0.550822	0.0484409
198	0.658868	0.0450965	0.550829	0.0485666
199	0.659789	0.0452013	0.55083	0.0486891
200	0.660719	0.0453046	0.550827	0.0488079
201	0.661659	0.0454063	0.550819	0.0489226
202	0.662611	0.0455065	0.550809	0.0490328
203	0.663574	0.0456053	0.550797	0.0491384
204	0.664548	0.0457025	0.550784	0.0492388
205	0.665535	0.0457984	0.550773	0.0493338
206	0.666535	0.045893	0.550763	0.0494232
207	0.667547	0.0459864	0.550758	0.0495066
208	0.668572	0.0460788	0.550757	0.0495839
209	0.669611	0.0461701	0.550763	0.0496549
210	0.670663	0.0462606	0.550776	0.0497193
211	0.671729	0.0463503	0.550799	0.0497772
212	0.672809	0.0464392	0.550831	0.0498282
213	0.673903	0.0465275	0.550875	0.0498725
214	0.675011	0.0466151	0.55093	0.04991
215	0.676134	0.046702	0.551	0.0499406
216	0.677272	0.0467883	0.551083	0.0499645
217	0.678425	0.0468738	0.55118	0.0499817
218	0.679593	0.0469584	0.551294	0.0499923
219	0.680777	0.0470421	0.551423	0.0499966
220	0.681976	0.0471246	0.551568	0.0499947
221	0.683192	0.0472059	0.551729	0.0499869
222	0.684424	0.0472856	0.551908	0.0499735
223	0.685673	0.0473637	0.552102	0.0499547
224	0.686939	0.0474399	0.552314	0.049931
225	0.688223	0.0475138	0.552542	0.0499027
226	0.689524	0.0475854	0.552787	0.0498703
227	0.690843	0.0476544	0.553047	0.049834
228	0.69218	0.0477206	0.553324	0.0497945
229	0.693536	0.0477837	0.553617	0.0497522
230	0.694911	0.0478435	0.553925	0.0497076
231	0.696306	0.0479	0.554249	0.0496611
232	0.697719	0.0479528	0.554588	0.0496133
233	0.699153	0.0480019	0.554943	0.0495647
234	0.700606	0.0480473	0.555313	0.0495158
235	0.70208	0.0480887	0.555699	0.0494671
236	0.703575	0.0481262	0.556101	0.0494191
237	0.70509	0.0481598	0.556518	0.0493724
238	0.706627	0.0481894	0.556953	0.0493273
239	0.708185	0.0482152	0.557405	0.0492845
240	0.709764	0.0482371	0.557874	0.0492443
241	0.711365	0.0482552	0.558363	0.0492072
242	0.712989	0.0482697	0.55887	0.0491737
243	0.714634	0.0482806	0.559399	0.0491441
244	0.716301	0.0482881	0.559949	0.0491189
245	0.71799	0.0482923	0.560522	0.0490984
246	0.719701	0.0482933	0.561118	0.049083
247	0.721434	0.0482912	0.56174	0.049073
248	0.723189	0.0482861	0.562389	0.0490685
249	0.724965	0.0482782	0.563065	0.04907
250	0.726763	0.0482675	0.56377	0.0490775
251	0.728581	0.0482541	0.564506	0.0490912
252	0.730418	0.0482381	0.565273	0.0491112
253	0.732276	0.0482194	0.566072	0.0491375
254	0.734151	0.048198	0.566905	0.0491702
255	0.736044	0.048174	0.567773	0.0492091
256	0.737954	0.0481473	0.568677	0.0492541
257	0.739879	0.0481178	0.569616	0.049305
258	0.741817	0.0480853	0.570593	0.0493616
259	0.743768	0.0480499	0.571607	0.0494234
260	0.74573	0.0480112	0.572659	0.0494902
261	0.747701	0.0479692	0.573749	0.0495614
262	0.749679	0.0479236	0.574877	0.0496366
263	0.751662	0.0478743	0.576044	0.0497151
264	0.753648	0.0478209	0.577248	0.0497963
265	0.755636	0.0477632	0.57849	0.0498797
266	0.757622	0.047701	0.579769	0.0499644
267	0.759604	0.047634	0.581084	0.0500497
268	0.761581	0.0475619	0.582436	0.0501349
269	0.763549	0.0474845	0.583822	0.0502192
270	0.765507	0.0474015	0.585243	0.0503019
271	0.767452	0.0473126	0.586696	0.0503822
272	0.769382	0.0472176	0.588182	0.0504594
273	0.771294	0.0471161	0.589698	0.0505327
274	0.773186	0.0470079	0.591243	0.0506017
275	0.775056	0.0468929	0.592816	0.0506655
276	0.776903	0.0467707	0.594416	0.0507238
277	0.778723	0.0466412	0.596041	0.0507759
278	0.780516	0.0465042	0.597688	0.0508216
279	0.78228	0.0463595	0.599358	0.0508604
280	0.784012	0.0462069	0.601048	0.0508922
281	0.785713	0.0460465	0.602757	0.0509166
282	0.78738	0.045878	0.604482	0.0509337
283	0.789013	0.0457014	0.606223	0.0509434
284	0.79061	0.0455167	0.607978	0.0509457
285	0.792172	0.0453239	0.609745	0.0509408
286	0.793697	0.0451231	0.611522	0.0509288
287	0.795185	0.0449144	0.613309	0.0509099
288	0.796635	0.0446979	0.615103	0.0508845
289	0.798049	0.0444737	0.616903	0.0508528
290	0.799426	0.0442422	0.618708	0.0508151
291	0.800766	0.0440036	0.620517	0.0507719
292	0.802069	0.0437581	0.622328	0.0507235
293	0.803337	0.0435063	0.62414	0.0506704
294	0.804569	0.0432484	0.625952	0.0506128
295	0.805765	0.0429849	0.627764	0.0505512
296	0.806928	0.0427164	0.629574	0.0504861
297	0.808057	0.0424434	0.631382	0.0504176
298	0.809153	0.0421664	0.633188	0.0503463
299	0.810217	0.041886	0.63499	0.0502724
300	0.81125	0.0416028	0.636788	0.0501963
301	0.812252	0.0413174	0.638583	0.0501182
302	0.813225	0.0410306	0.640374	0.0500384
303	0.814168	0.0407429	0.642161	0.0499571
304	0.815083	0.0404549	0.643944	0.0498746
305	0.81597	0.0401673	0.645723	0.049791
306	0.816829	0.0398807	0.647498	0.0497065
307	0.817662	0.0395957	0.649271	0.0496213
308	0.818468	0.0393127	0.65104	0.0495354
309	0.819247	0.0390323	0.652808	0.0494489
310	0.820001	0.038755	0.654573	0.0493619
311	0.820729	0.0384812	0.656337	0.0492744
312	0.821431	0.0382112	0.6581	0.0491865
313	0.822106	0.0379455	0.659862	0.049098
314	0.822756	0.0376841	0.661625	0.0490089
315	0.82338	0.0374275	0.663388	0.048919
316	0.823977	0.0371756	0.665151	0.0488284
317	0.824547	0.0369287	0.666917	0.0487367
318	0.82509	0.0366868	0.668683	0.0486439
319	0.825604	0.0364498	0.670452	0.0485496
320	0.826091	0.0362178	0.672223	0.0484535
321	0.826549	0.0359907	0.673996	0.0483554
322	0.826977	0.0357682	0.675772	0.048255
323	0.827375	0.0355503	0.677549	0.0481519
324	0.827743	0.0353367	0.67933	0.0480458
325	0.828079	0.0351271	0.681112	0.0479362
326	0.828384	0.0349213	0.682896	0.0478228
327	0.828656	0.034719	0.684682	0.0477053
328	0.828895	0.0345198	0.686469	0.0475832
329	0.829101	0.0343233	0.688257	0.0474562
330	0.829272	0.0341291	0.690046	0.0473241
331	0.82941	0.0339369	0.691835	0.0471865
332	0.829512	0.0337461	0.693624	0.0470431
333	0.829579	0.0335565	0.695411	0.0468939
334	0.829611	0.0333674	0.697198	0.0467386
335	0.829608	0.0331786	0.698982	0.0465772
336	0.829568	0.0329896	0.700764	0.0464096
337	0.829493	0.0327999	0.702542	0.046236
338	0.829383	0.0326092	0.704317	0.0460563
339	0.829236	0.0324171	0.706087	0.0458709
340	0.829055	0.0322231	0.707852	0.04568
341	0.828838	0.0320271	0.709612	0.0454838
342	0.828585	0.0318287	0.711365	0.0452827
343	0.828299	0.0316277	0.713112	0.0450772
344	0.827978	0.0314239	0.71485	0.0448678
345	0.827623	0.0312172	0.716581	0.0446549
346	0.827234	0.0310075	0.718302	0.0444391
347	0.826813	0.0307947	0.720013	0.044221
348	0.826359	0.030579	0.721714	0.0440011
349	0.825873	0.0303604	0.723403	0.0437801
350	0.825355	0.0301391	0.72508	0.0435584
351	0.824806	0.0299154	0.726744	0.0433366
352	0.824227	0.0296897	0.728394	0.0431154
353	0.823618	0.0294622	0.730029	0.042895
354	0.822979	0.0292336	0.731649	0.0426761
355	0.822311	0.0290043	0.733251	0.0424589
356	0.821614	0.0287749	0.734836	0.0422438
357	0.820889	0.0285462	0.736402	0.042031
358	0.820136	0.0283188	0.737949	0.0418209
359	0.819355	0.0280936	0.739475	0.0416135
360	0.818547	0.0278715	0.740979	0.041409
361	0.817711	0.0276533	0.742462	0.0412073
362	0.816849	0.02744	0.743921	0.0410086
363	0.815959	0.0272327	0.745357	0.0408126
364	0.815042	0.0270322	0.746768	0.0406194
365	0.814099	0.0268398	0.748154	0.0404288
366	0.813129	0.0266565	0.749514	0.0402407
367	0.812131	0.0264834	0.750849	0.0400548
368	0.811107	0.0263215	0.752157	0.0398711
369	0.810056	0.0261719	0.753439	0.0396894
370	0.808978	0.0260357	0.754694	0.0395095
371	0.807872	0.0259139	0.755923	0.0393312
372	0.806739	0.0258074	0.757126	0.0391545
373	0.805579	0.0257171	0.758303	0.0389792
374	0.80439	0.0256439	0.759454	0.0388054
375	0.803174	0.0255884	0.760582	0.0386329
376	0.80193	0.0255512	0.761685	0.0384617
377	0.800657	0.0255328	0.762765	0.0382919
378	0.799357	0.0255336	0.763824	0.0381236
379	0.798027	0.0255539	0.764861	0.0379568
380	0.79667	0.0255936	0.76588	0.0377917
381	0.795284	0.0256528	0.76688	0.0376284
382	0.79387	0.0257312	0.767863	0.0374671
383	0.792427	0.0258285	0.768832	0.037308
384	0.790956	0.0259441	0.769787	0.0371513
385	0.789456	0.0260776	0.77073	0.0369971
386	0.787929	0.0262282	0.771663	0.0368457
387	0.786374	0.026395	0.772587	0.0366973
388	0.784791	0.0265771	0.773505	0.036552
389	0.783181	0.0267736	0.774418	0.0364101
390	0.781544	0.0269834	0.775328	0.0362716
391	0.77988	0.0272055	0.776236	0.0361368
392	0.77819	0.0274386	0.777144	0.0360057
393	0.776475	0.0276818	0.778054	0.0358784
394	0.774734	0.027934	0.778967	0.035755
395	0.772967	0.028194	0.779885	0.0356355
396	0.771177	0.0284608	0.780808	0.0355199
397	0.769362	0.0287335	0.781739	0.0354081
398	0.767524	0.0290112	0.782677	0.0353001
399	0.765663	0.0292929	0.783624	0.0351959
400	0.763779	0.0295779	0.784581	0.0350952
401	0.761873	0.0298655	0.785548	0.034998
402	0.759945	0.0301551	0.786526	0.0349041
403	0.757995	0.0304459	0.787513	0.0348132
404	0.756025	0.0307376	0.788512	0.0347252
405	0.754033	0.0310298	0.78952	0.0346398
406	0.75202	0.0313219	0.790538	0.0345568
407	0.749987	0.0316137	0.791566	0.034476
408	0.747934	0.031905	0.792601	0.034397
409	0.745859	0.0321954	0.793643	0.0343195
410	0.743764	0.0324849	0.794692	0.0342433
411	0.741649	0.0327731	0.795744	0.0341681
412	0.739512	0.03306	0.796799	0.0340935
413	0.737354	0.0333453	0.797855	0.0340193
414	0.735174	0.0336291	0.79891	0.0339452
415	0.732971	0.0339111	0.799962	0.0338707
416	0.730746	0.0341912	0.801008	0.0337957
417	0.728497	0.0344692	0.802046	0.0337199
418	0.726224	0.034745	0.803073	0.0336429
419	0.723926	0.0350184	0.804088	0.0335645
420	0.721602	0.0352893	0.805087	0.0334844
421	0.719251	0.0355574	0.806069	0.0334023
422	0.716873	0.0358226	0.80703	0.033318
423	0.714465	0.0360846	0.807967	0.0332314
424	0.712028	0.0363432	0.80888	0.0331421
425	0.70956	0.0365981	0.809764	0.0330501
426	0.70706	0.0368492	0.810618	0.0329551
427	0.704528	0.0370962	0.811439	0.0328571
428	0.701961	0.0373389	0.812226	0.032756
429	0.69936	0.037577	0.812976	0.0326518
430	0.696723	0.0378104	0.813688	0.0325443
431	0.694049	0.0380388	0.814359	0.0324337
432	0.691339	0.0382621	0.814989	0.0323199
433	0.68859	0.0384802	0.815575	0.0322031
434	0.685803	0.0386929	0.816118	0.0320833
435	0.682977	0.0389001	0.816615	0.0319608
436	0.680111	0.0391018	0.817066	0.0318357
437	0.677207	0.0392979	0.817471	0.0317081
438	0.674263	0.0394885	0.817829	0.0315785
439	0.67128	0.0396736	0.81814	0.0314469
440	0.668258	0.0398531	0.818404	0.0313139
441	0.665198	0.0400274	0.818622	0.0311795
442	0.6621	0.0401963	0.818792	0.0310444
443	0.658966	0.0403602	0.818917	0.0309087
444	0.655796	0.0405191	0.818997	0.030773
445	0.652592	0.0406732	0.819032	0.0306376
446	0.649355	0.0408228	0.819024	0.0305029
447	0.646087	0.040968	0.818973	0.0303695
448	0.64279	0.041109	0.818882	0.0302376
449	0.639464	0.041246	0.818751	0.030108
450	0.636114	0.0413792	0.818583	0.0299808
451	0.632739	0.0415089	0.818378	0.0298567
452	0.629344	0.0416351	0.818138	0.0297361
453	0.625931	0.0417581	0.817866	0.0296193
454	0.622501	0.0418779	0.817562	0.0295069
455	0.619057	0.0419948	0.81723	0.0293991
456	0.615603	0.0421088	0.81687	0.0292965
457	0.61214	0.04222	0.816485	0.0291992
458	0.608672	0.0423284	0.816077	0.0291077
459	0.6052	0.0424342	0.815647	0.0290222
460	0.601728	0.0425372	0.815198	0.0289429
461	0.598258	0.0426375	0.814732	0.0288699
462	0.594793	0.0427352	0.814249	0.0288035
463	0.591334	0.04283	0.813753	0.0287437
464	0.587884	0.0429221	0.813244	0.0286905
465	0.584446	0.0430112	0.812724	0.0286439
466	0.581021	0.0430973	0.812195	0.0286038
467	0.577611	0.0431804	0.811658	0.0285702
468	0.574217	0.0432604	0.811114	0.0285429
469	0.570842	0.043337	0.810563	0.0285216
470	0.567487	0.0434102	0.810008	0.0285061
471	0.564152	0.04348	0.809448	0.0284961
472	0.560839	0.0435461	0.808884	0.0284913
473	0.557549	0.0436085	0.808317	0.0284914
474	0.554281	0.0436669	0.807746	0.0284959
475	0.551037	0.0437215	0.807171	0.0285045
476	0.547817	0.0437718	0.806593	0.0285167
477	0.54462	0.043818	0.806011	0.0285322
478	0.541447	0.0438598	0.805424	0.0285505
479	0.538296	0.0438972	0.804832	0.0285711
480	0.535169	0.0439299	0.804234	0.0285937
481	0.532063	0.043958	0.803628	0.0286178
482	0.528978	0.0439813	0.803015	0.028643
483	0.525913	0.0439997	0.802393	0.0286689
484	0.522867	0.0440132	0.80176	0.0286952
485	0.519839	0.0440215	0.801115	0.0287215
486	0.516828	0.0440248	0.800457	0.0287474
487	0.513832	0.0440228	0.799785	0.0287727
488	0.51085	0.0440156	0.799097	0.0287971
489	0.507881	0.0440031	0.798392	0.0288205
490	0.504923	0.0439853	0.797669	0.0288425
491	0.501974	0.0439622	0.796925	0.0288631
492	0.499034	0.0439338	0.796161	0.0288822
493	0.4961	0.0439001	0.795375	0.0288996
494	0.493172	0.0438612	0.794566	0.0289154
495	0.490248	0.0438171	0.793733	0.0289294
496	0.487327	0.043768	0.792875	0.0289419
497	0.484408	0.0437139	0.791992	0.0289527
498	0.481489	0.0436549	0.791084	0.028962
499	0.47857	0.0435913	0.790148	0.0289698
500	0.475649	0.0435232	0.789187	0.0289764

## Sheet: Figure3d
Bilateral
	Short		Long
Time	Mean	SE	Mean	SE
-100	0.554075	0.0435749	0.512679	0.0398201
-99	0.554954	0.0436345	0.514263	0.0398603
-98	0.55581	0.0436897	0.515825	0.0399055
-97	0.556642	0.0437402	0.517361	0.0399556
-96	0.557452	0.0437858	0.518867	0.0400107
-95	0.558238	0.0438266	0.520339	0.0400705
-94	0.559003	0.0438623	0.521772	0.0401349
-93	0.559747	0.0438929	0.523164	0.0402036
-92	0.56047	0.0439187	0.524512	0.0402762
-91	0.561174	0.0439396	0.525811	0.0403525
-90	0.561859	0.0439558	0.52706	0.0404318
-89	0.562527	0.0439676	0.528257	0.040514
-88	0.563178	0.0439752	0.5294	0.0405983
-87	0.563814	0.043979	0.530488	0.0406845
-86	0.564436	0.0439792	0.53152	0.040772
-85	0.565044	0.0439764	0.532496	0.0408604
-84	0.565641	0.043971	0.533417	0.0409492
-83	0.566226	0.0439635	0.534282	0.0410382
-82	0.566802	0.0439544	0.535094	0.0411269
-81	0.567369	0.0439441	0.535853	0.0412151
-80	0.567929	0.0439334	0.536562	0.0413025
-79	0.568481	0.0439226	0.537223	0.0413889
-78	0.569028	0.0439124	0.537839	0.0414742
-77	0.569569	0.0439033	0.538412	0.0415582
-76	0.570104	0.0438958	0.538947	0.0416409
-75	0.570636	0.0438905	0.539445	0.0417224
-74	0.571162	0.0438879	0.539912	0.0418026
-73	0.571684	0.0438884	0.54035	0.0418817
-72	0.572201	0.0438924	0.540763	0.0419599
-71	0.572712	0.0439002	0.541155	0.0420373
-70	0.573217	0.0439123	0.54153	0.0421141
-69	0.573714	0.0439289	0.541891	0.0421907
-68	0.574202	0.0439501	0.542241	0.0422673
-67	0.574681	0.043976	0.542584	0.0423443
-66	0.575147	0.0440069	0.542923	0.042422
-65	0.575599	0.0440426	0.54326	0.0425009
-64	0.576036	0.0440831	0.543598	0.0425812
-63	0.576454	0.0441282	0.543939	0.0426635
-62	0.57685	0.0441778	0.544285	0.0427482
-61	0.577223	0.0442317	0.544636	0.0428356
-60	0.577569	0.0442896	0.544994	0.0429262
-59	0.577886	0.0443511	0.545358	0.0430205
-58	0.57817	0.0444159	0.54573	0.0431188
-57	0.578418	0.0444837	0.546108	0.0432216
-56	0.578627	0.0445541	0.546492	0.0433293
-55	0.578793	0.0446268	0.54688	0.0434424
-54	0.578914	0.0447013	0.54727	0.0435611
-53	0.578987	0.0447775	0.547661	0.043686
-52	0.579008	0.044855	0.548049	0.0438174
-51	0.578974	0.0449336	0.548431	0.0439556
-50	0.578882	0.0450132	0.548805	0.044101
-49	0.578729	0.0450936	0.549166	0.0442541
-48	0.578513	0.0451748	0.54951	0.044415
-47	0.57823	0.0452568	0.549833	0.0445841
-46	0.577878	0.0453397	0.550129	0.0447619
-45	0.577455	0.0454238	0.550395	0.0449485
-44	0.576958	0.0455091	0.550625	0.0451443
-43	0.576385	0.0455961	0.550814	0.0453496
-42	0.575733	0.045685	0.550956	0.0455647
-41	0.575001	0.0457763	0.551046	0.0457899
-40	0.574186	0.0458705	0.551079	0.0460255
-39	0.573286	0.0459679	0.551047	0.0462717
-38	0.5723	0.0460691	0.550947	0.0465287
-37	0.571225	0.0461746	0.550773	0.0467968
-36	0.57006	0.0462849	0.550518	0.0470762
-35	0.568802	0.0464005	0.550177	0.0473669
-34	0.56745	0.0465219	0.549746	0.0476691
-33	0.566001	0.0466496	0.549219	0.0479829
-32	0.564455	0.0467841	0.548592	0.0483083
-31	0.562808	0.0469256	0.547859	0.0486451
-30	0.56106	0.0470746	0.547016	0.0489933
-29	0.559208	0.0472313	0.546059	0.0493528
-28	0.557249	0.0473959	0.544985	0.0497231
-27	0.555183	0.0475686	0.54379	0.0501041
-26	0.553007	0.0477495	0.54247	0.0504952
-25	0.550719	0.0479386	0.541023	0.050896
-24	0.548318	0.0481358	0.539447	0.0513058
-23	0.545801	0.0483409	0.537739	0.051724
-22	0.543167	0.0485537	0.535897	0.0521497
-21	0.540413	0.0487739	0.533922	0.0525822
-20	0.537539	0.0490011	0.531811	0.0530205
-19	0.534544	0.0492347	0.529564	0.0534635
-18	0.531425	0.0494742	0.527182	0.0539102
-17	0.528182	0.049719	0.524663	0.0543593
-16	0.524814	0.0499682	0.52201	0.0548095
-15	0.521321	0.0502212	0.519223	0.0552597
-14	0.517703	0.0504769	0.516303	0.0557083
-13	0.513959	0.0507344	0.513253	0.0561539
-12	0.51009	0.0509926	0.510074	0.0565951
-11	0.506097	0.0512505	0.506769	0.0570302
-10	0.501982	0.0515068	0.503339	0.0574579
-9	0.497745	0.0517603	0.49979	0.0578763
-8	0.493389	0.0520098	0.496122	0.0582841
-7	0.488917	0.0522538	0.492341	0.0586795
-6	0.484331	0.0524909	0.488448	0.0590609
-5	0.479634	0.0527199	0.484449	0.0594267
-4	0.474831	0.0529391	0.480348	0.0597754
-3	0.469925	0.0531472	0.476147	0.0601054
-2	0.464921	0.0533426	0.471852	0.0604151
-1	0.459824	0.0535239	0.467467	0.0607031
0	0.45464	0.0536896	0.462997	0.0609681
1	0.449373	0.0538383	0.458445	0.0612085
2	0.44403	0.0539686	0.453817	0.0614231
3	0.438618	0.054079	0.449116	0.0616108
4	0.433142	0.0541683	0.444349	0.0617704
5	0.42761	0.0542352	0.439518	0.0619008
6	0.422029	0.0542786	0.43463	0.0620012
7	0.416406	0.0542972	0.429688	0.0620708
8	0.410748	0.0542902	0.424698	0.0621087
9	0.405063	0.0542567	0.419663	0.0621145
10	0.399359	0.0541957	0.414589	0.0620877
11	0.393643	0.0541067	0.409481	0.0620279
12	0.387924	0.0539892	0.404342	0.0619349
13	0.382208	0.0538426	0.399178	0.0618085
14	0.376503	0.0536667	0.393994	0.0616489
15	0.370818	0.0534613	0.388792	0.0614562
16	0.365159	0.0532265	0.38358	0.0612305
17	0.359534	0.0529623	0.37836	0.0609725
18	0.35395	0.0526691	0.373138	0.0606824
19	0.348415	0.0523473	0.367918	0.0603611
20	0.342935	0.0519973	0.362705	0.0600092
21	0.337516	0.05162	0.357503	0.0596276
22	0.332165	0.0512161	0.352318	0.0592172
23	0.326889	0.0507867	0.347154	0.0587792
24	0.321692	0.0503327	0.342016	0.0583147
25	0.316582	0.0498555	0.336909	0.0578249
26	0.311561	0.0493564	0.331836	0.0573113
27	0.306637	0.0488369	0.326804	0.0567752
28	0.301812	0.0482985	0.321817	0.0562183
29	0.297092	0.0477428	0.31688	0.055642
30	0.292479	0.0471716	0.311998	0.0550481
31	0.287978	0.0465868	0.307175	0.0544384
32	0.28359	0.0459903	0.302416	0.0538147
33	0.27932	0.0453839	0.297726	0.0531789
34	0.275169	0.0447698	0.29311	0.0525328
35	0.271138	0.0441499	0.288571	0.0518786
36	0.26723	0.0435265	0.284116	0.0512183
37	0.263444	0.0429014	0.279746	0.0505539
38	0.259782	0.042277	0.275468	0.0498876
39	0.256245	0.0416552	0.271284	0.0492216
40	0.25283	0.0410383	0.267199	0.048558
41	0.249539	0.0404282	0.263215	0.047899
42	0.246371	0.0398271	0.259337	0.0472468
43	0.243323	0.0392369	0.255566	0.0466035
44	0.240395	0.0386597	0.251906	0.0459713
45	0.237585	0.0380972	0.248359	0.0453524
46	0.23489	0.0375513	0.244927	0.0447487
47	0.23231	0.0370239	0.241612	0.0441622
48	0.22984	0.0365164	0.238414	0.0435948
49	0.227478	0.0360306	0.235335	0.0430482
50	0.225222	0.0355678	0.232376	0.0425242
51	0.223069	0.0351294	0.229537	0.0420242
52	0.221016	0.0347167	0.226817	0.0415495
53	0.21906	0.0343306	0.224216	0.0411014
54	0.217197	0.0339722	0.221733	0.0406809
55	0.215425	0.0336423	0.219368	0.0402886
56	0.213741	0.0333415	0.217119	0.0399252
57	0.212142	0.0330703	0.214983	0.0395911
58	0.210625	0.032829	0.21296	0.0392863
59	0.209187	0.0326178	0.211046	0.0390108
60	0.207826	0.0324366	0.20924	0.0387644
61	0.20654	0.0322853	0.207538	0.0385465
62	0.205327	0.0321634	0.205938	0.0383565
63	0.204184	0.0320705	0.204436	0.0381934
64	0.203109	0.0320059	0.20303	0.0380563
65	0.202101	0.0319686	0.201717	0.037944
66	0.201159	0.0319578	0.200492	0.0378551
67	0.20028	0.0319723	0.199354	0.0377883
68	0.199465	0.0320109	0.198298	0.0377422
69	0.198712	0.0320723	0.197321	0.0377152
70	0.198021	0.0321551	0.196421	0.0377057
71	0.19739	0.0322577	0.195594	0.0377122
72	0.19682	0.0323788	0.194837	0.0377331
73	0.196311	0.0325168	0.194147	0.037767
74	0.195861	0.03267	0.193523	0.0378122
75	0.19547	0.0328371	0.192961	0.0378675
76	0.19514	0.0330163	0.192459	0.0379314
77	0.194869	0.0332063	0.192015	0.0380026
78	0.194658	0.0334056	0.191627	0.03808
79	0.194507	0.0336128	0.191293	0.0381624
80	0.194416	0.0338265	0.191013	0.0382488
81	0.194385	0.0340455	0.190785	0.0383384
82	0.194414	0.0342685	0.190607	0.0384302
83	0.194502	0.0344945	0.19048	0.0385235
84	0.194651	0.0347223	0.190402	0.0386177
85	0.194859	0.0349511	0.190374	0.0387122
86	0.195127	0.0351799	0.190394	0.0388065
87	0.195455	0.0354081	0.190462	0.0389002
88	0.195841	0.0356347	0.19058	0.038993
89	0.196286	0.0358593	0.190746	0.0390846
90	0.19679	0.0360813	0.190961	0.0391746
91	0.197352	0.0363002	0.191225	0.039263
92	0.197971	0.0365155	0.191539	0.0393495
93	0.198647	0.036727	0.191902	0.0394341
94	0.199379	0.0369344	0.192316	0.0395167
95	0.200168	0.0371373	0.19278	0.0395971
96	0.201011	0.0373357	0.193294	0.0396752
97	0.20191	0.0375293	0.193859	0.0397511
98	0.202862	0.0377182	0.194474	0.0398247
99	0.203868	0.0379021	0.195141	0.0398958
100	0.204926	0.038081	0.195857	0.0399644
101	0.206037	0.038255	0.196623	0.0400304
102	0.2072	0.038424	0.197438	0.0400937
103	0.208414	0.038588	0.198302	0.0401543
104	0.209678	0.0387471	0.199214	0.0402119
105	0.210993	0.0389011	0.200172	0.0402666
106	0.212357	0.0390502	0.201175	0.0403182
107	0.21377	0.0391943	0.202222	0.0403665
108	0.215232	0.0393334	0.203311	0.0404115
109	0.216742	0.0394676	0.20444	0.0404531
110	0.2183	0.0395968	0.205608	0.0404912
111	0.219905	0.0397211	0.206811	0.0405257
112	0.221557	0.0398402	0.208049	0.0405565
113	0.223255	0.0399543	0.209319	0.0405838
114	0.224998	0.0400633	0.210617	0.0406074
115	0.226786	0.0401671	0.211942	0.0406275
116	0.228618	0.0402657	0.213291	0.040644
117	0.230494	0.0403589	0.214661	0.0406572
118	0.232412	0.0404467	0.21605	0.0406672
119	0.234372	0.0405291	0.217455	0.0406741
120	0.236372	0.0406058	0.218873	0.0406782
121	0.238412	0.040677	0.220303	0.0406796
122	0.24049	0.0407424	0.22174	0.0406787
123	0.242605	0.0408021	0.223184	0.0406757
124	0.244755	0.0408559	0.224631	0.0406709
125	0.246938	0.0409038	0.22608	0.0406645
126	0.249154	0.0409458	0.227528	0.0406567
127	0.251399	0.0409817	0.228973	0.0406478
128	0.253672	0.0410117	0.230415	0.0406381
129	0.255971	0.0410356	0.23185	0.0406276
130	0.258294	0.0410535	0.233278	0.0406165
131	0.260637	0.0410654	0.234698	0.040605
132	0.262999	0.0410713	0.236109	0.040593
133	0.265376	0.0410712	0.237509	0.0405806
134	0.267766	0.0410653	0.238897	0.0405678
135	0.270165	0.0410535	0.240274	0.0405544
136	0.272571	0.0410359	0.241639	0.0405404
137	0.27498	0.0410127	0.242991	0.0405255
138	0.277389	0.0409839	0.24433	0.0405096
139	0.279794	0.0409496	0.245657	0.0404925
140	0.282192	0.04091	0.246971	0.040474
141	0.28458	0.0408651	0.248272	0.0404537
142	0.286953	0.0408151	0.24956	0.0404315
143	0.289308	0.04076	0.250836	0.0404071
144	0.291642	0.0407001	0.2521	0.0403803
145	0.29395	0.0406353	0.253352	0.0403509
146	0.296231	0.0405659	0.254593	0.0403187
147	0.298479	0.0404919	0.255823	0.0402835
148	0.300693	0.0404135	0.257041	0.0402453
149	0.302868	0.0403307	0.258248	0.040204
150	0.305003	0.0402437	0.259445	0.0401596
151	0.307094	0.0401526	0.260631	0.040112
152	0.309138	0.0400574	0.261806	0.0400614
153	0.311135	0.0399582	0.26297	0.0400077
154	0.313081	0.0398553	0.264124	0.0399511
155	0.314976	0.0397486	0.265266	0.0398917
156	0.316818	0.0396384	0.266396	0.0398297
157	0.318607	0.0395248	0.267515	0.0397652
158	0.320342	0.0394079	0.268621	0.0396984
159	0.322023	0.039288	0.269714	0.0396294
160	0.323651	0.0391652	0.270792	0.0395583
161	0.325227	0.0390398	0.271857	0.0394853
162	0.326751	0.0389121	0.272905	0.0394104
163	0.328226	0.0387824	0.273938	0.0393337
164	0.329654	0.0386511	0.274953	0.0392552
165	0.331037	0.0385185	0.27595	0.0391749
166	0.332377	0.0383851	0.276927	0.0390927
167	0.333679	0.0382514	0.277884	0.0390085
168	0.334945	0.0381179	0.27882	0.0389222
169	0.336179	0.0379851	0.279734	0.0388337
170	0.337385	0.0378538	0.280625	0.0387428
171	0.338568	0.0377244	0.281492	0.0386492
172	0.33973	0.0375977	0.282333	0.0385527
173	0.340877	0.0374745	0.28315	0.0384531
174	0.342013	0.0373553	0.283939	0.0383503
175	0.343142	0.0372409	0.284703	0.038244
176	0.344268	0.0371321	0.285438	0.0381342
177	0.345396	0.0370296	0.286146	0.0380205
178	0.346529	0.0369341	0.286826	0.0379032
179	0.347671	0.0368463	0.287478	0.037782
180	0.348826	0.0367669	0.288102	0.0376572
181	0.349997	0.0366965	0.288698	0.0375288
182	0.351187	0.0366358	0.289266	0.0373972
183	0.352398	0.0365852	0.289806	0.0372626
184	0.353633	0.0365454	0.290319	0.0371256
185	0.354894	0.0365166	0.290806	0.0369866
186	0.356182	0.0364994	0.291267	0.0368463
187	0.357499	0.036494	0.291703	0.0367054
188	0.358845	0.0365006	0.292114	0.0365647
189	0.360222	0.0365193	0.292503	0.0364252
190	0.361628	0.0365503	0.292868	0.0362878
191	0.363065	0.0365935	0.293213	0.0361535
192	0.364532	0.0366488	0.293537	0.0360233
193	0.366028	0.036716	0.293842	0.0358984
194	0.367553	0.036795	0.294129	0.0357799
195	0.369105	0.0368853	0.294398	0.0356687
196	0.370683	0.0369865	0.294652	0.0355661
197	0.372287	0.0370983	0.294891	0.0354729
198	0.373915	0.0372201	0.295116	0.03539
199	0.375565	0.0373514	0.295329	0.0353184
200	0.377236	0.0374914	0.295529	0.0352586
201	0.378927	0.0376397	0.295719	0.0352114
202	0.380636	0.0377954	0.2959	0.0351771
203	0.382363	0.0379579	0.296071	0.035156
204	0.384106	0.0381264	0.296234	0.0351482
205	0.385865	0.0383002	0.296389	0.0351538
206	0.387637	0.0384786	0.296538	0.0351724
207	0.389424	0.0386607	0.296681	0.0352039
208	0.391224	0.0388459	0.296819	0.0352477
209	0.393036	0.0390334	0.296952	0.0353032
210	0.394861	0.0392225	0.297081	0.0353695
211	0.396699	0.0394125	0.297206	0.035446
212	0.39855	0.0396028	0.297329	0.0355317
213	0.400414	0.0397927	0.297449	0.0356255
214	0.402292	0.0399816	0.297568	0.0357264
215	0.404183	0.040169	0.297687	0.0358334
216	0.40609	0.0403543	0.297806	0.0359454
217	0.408012	0.0405371	0.297925	0.0360615
218	0.40995	0.0407169	0.298047	0.0361806
219	0.411906	0.0408933	0.298172	0.0363017
220	0.41388	0.041066	0.298302	0.0364241
221	0.415872	0.0412346	0.298437	0.0365468
222	0.417886	0.0413989	0.298579	0.0366694
223	0.41992	0.0415587	0.298731	0.036791
224	0.421976	0.0417138	0.298893	0.0369113
225	0.424055	0.0418641	0.299068	0.0370297
226	0.426158	0.0420095	0.299258	0.0371461
227	0.428286	0.0421498	0.299466	0.0372601
228	0.430438	0.0422852	0.299693	0.0373716
229	0.432617	0.0424156	0.299942	0.0374806
230	0.434823	0.0425411	0.300217	0.037587
231	0.437055	0.0426617	0.300519	0.0376909
232	0.439315	0.0427776	0.300853	0.0377924
233	0.441602	0.0428889	0.301222	0.0378917
234	0.443917	0.0429958	0.301627	0.0379889
235	0.446261	0.0430983	0.302074	0.0380842
236	0.448632	0.0431968	0.302565	0.0381779
237	0.451032	0.0432914	0.303104	0.0382702
238	0.453459	0.0433823	0.303694	0.0383613
239	0.455913	0.0434697	0.304338	0.0384514
240	0.458396	0.0435538	0.30504	0.0385407
241	0.460905	0.0436347	0.305802	0.0386295
242	0.46344	0.0437126	0.306629	0.0387179
243	0.466002	0.0437877	0.307522	0.0388062
244	0.46859	0.04386	0.308485	0.0388946
245	0.471202	0.0439298	0.30952	0.0389833
246	0.47384	0.043997	0.310629	0.0390724
247	0.476501	0.0440618	0.311814	0.0391621
248	0.479186	0.0441241	0.313077	0.0392526
249	0.481895	0.0441839	0.31442	0.0393442
250	0.484626	0.0442412	0.315843	0.039437
251	0.487379	0.044296	0.317347	0.0395312
252	0.490155	0.044348	0.318933	0.0396269
253	0.492952	0.0443972	0.320601	0.0397244
254	0.49577	0.0444434	0.32235	0.0398238
255	0.49861	0.0444864	0.32418	0.0399254
256	0.501471	0.044526	0.32609	0.0400291
257	0.504353	0.0445621	0.328079	0.0401352
258	0.507256	0.0445943	0.330144	0.0402438
259	0.51018	0.0446223	0.332284	0.0403549
260	0.513126	0.0446461	0.334498	0.0404686
261	0.516093	0.0446652	0.336781	0.0405849
262	0.519083	0.0446795	0.339132	0.0407038
263	0.522095	0.0446887	0.341547	0.0408252
264	0.525131	0.0446926	0.344024	0.0409489
265	0.528189	0.0446909	0.346558	0.0410749
266	0.531272	0.0446834	0.349147	0.0412029
267	0.534379	0.0446701	0.351787	0.0413328
268	0.537512	0.0446508	0.354474	0.0414642
269	0.54067	0.0446252	0.357205	0.0415969
270	0.543854	0.0445935	0.359975	0.0417305
271	0.547064	0.0445555	0.362781	0.0418649
272	0.550301	0.0445113	0.365618	0.0419995
273	0.553565	0.0444608	0.368485	0.042134
274	0.556856	0.0444042	0.371376	0.0422682
275	0.560175	0.0443416	0.374288	0.0424016
276	0.56352	0.0442732	0.377217	0.042534
277	0.566892	0.0441992	0.380161	0.042665
278	0.570291	0.0441199	0.383117	0.0427945
279	0.573715	0.0440354	0.38608	0.042922
280	0.577164	0.0439463	0.389048	0.0430476
281	0.580637	0.0438527	0.392018	0.0431709
282	0.584133	0.0437552	0.394988	0.0432919
283	0.58765	0.0436542	0.397956	0.0434105
284	0.591187	0.04355	0.400918	0.0435268
285	0.594742	0.0434432	0.403873	0.0436408
286	0.598314	0.0433343	0.406819	0.0437526
287	0.6019	0.0432238	0.409755	0.0438624
288	0.605498	0.0431122	0.412677	0.0439704
289	0.609106	0.0429999	0.415586	0.0440767
290	0.612722	0.0428875	0.418479	0.0441819
291	0.616342	0.0427756	0.421356	0.0442861
292	0.619965	0.0426645	0.424216	0.0443899
293	0.623587	0.0425548	0.427058	0.0444935
294	0.627207	0.0424469	0.42988	0.0445975
295	0.63082	0.0423412	0.432684	0.0447023
296	0.634425	0.0422381	0.435467	0.0448084
297	0.638019	0.042138	0.43823	0.0449162
298	0.641598	0.0420411	0.440973	0.0450262
299	0.64516	0.0419477	0.443696	0.0451388
300	0.648703	0.041858	0.446399	0.0452543
301	0.652223	0.0417722	0.449082	0.0453732
302	0.655717	0.0416903	0.451746	0.0454958
303	0.659184	0.0416125	0.454391	0.0456222
304	0.66262	0.0415387	0.457017	0.0457526
305	0.666023	0.0414688	0.459626	0.0458872
306	0.669391	0.0414027	0.462217	0.046026
307	0.672721	0.0413403	0.464793	0.0461689
308	0.676011	0.0412814	0.467353	0.0463157
309	0.679258	0.0412257	0.469899	0.0464662
310	0.682462	0.041173	0.472431	0.0466201
311	0.685619	0.041123	0.474952	0.046777
312	0.688727	0.0410753	0.477461	0.0469365
313	0.691786	0.0410296	0.479959	0.0470979
314	0.694793	0.0409855	0.482448	0.0472608
315	0.697746	0.0409428	0.484929	0.0474243
316	0.700645	0.040901	0.487403	0.0475879
317	0.703488	0.0408599	0.48987	0.0477509
318	0.706273	0.040819	0.492331	0.0479124
319	0.709	0.040778	0.494788	0.0480717
320	0.711667	0.0407367	0.49724	0.0482281
321	0.714275	0.0406948	0.499689	0.0483808
322	0.716822	0.040652	0.502134	0.0485291
323	0.719308	0.0406081	0.504577	0.0486723
324	0.721733	0.0405628	0.507017	0.0488098
325	0.724097	0.040516	0.509456	0.0489408
326	0.7264	0.0404673	0.511892	0.049065
327	0.728642	0.0404168	0.514327	0.0491816
328	0.730825	0.0403642	0.516759	0.0492903
329	0.732949	0.0403092	0.51919	0.0493906
330	0.735014	0.0402519	0.521618	0.0494823
331	0.737023	0.0401921	0.524044	0.0495649
332	0.738977	0.0401295	0.526468	0.0496383
333	0.740877	0.0400642	0.528888	0.0497023
334	0.742725	0.0399958	0.531306	0.0497568
335	0.744524	0.0399244	0.533719	0.0498017
336	0.746274	0.0398498	0.536129	0.0498369
337	0.747979	0.0397719	0.538535	0.0498625
338	0.749641	0.0396906	0.540935	0.0498787
339	0.751262	0.0396058	0.543331	0.0498854
340	0.752845	0.0395174	0.545722	0.049883
341	0.754392	0.0394254	0.548107	0.0498715
342	0.755905	0.0393297	0.550487	0.0498512
343	0.757387	0.0392303	0.55286	0.0498225
344	0.758841	0.0391273	0.555228	0.0497856
345	0.760268	0.0390206	0.557589	0.0497408
346	0.761671	0.0389103	0.559944	0.0496885
347	0.763052	0.0387965	0.562292	0.0496291
348	0.764411	0.0386793	0.564635	0.049563
349	0.765752	0.0385588	0.56697	0.0494906
350	0.767074	0.038435	0.5693	0.0494122
351	0.76838	0.0383082	0.571623	0.0493284
352	0.769669	0.0381786	0.573939	0.0492395
353	0.770943	0.0380462	0.576249	0.0491459
354	0.7722	0.0379112	0.578553	0.0490481
355	0.773442	0.0377738	0.58085	0.0489465
356	0.774668	0.0376341	0.583141	0.0488414
357	0.775875	0.0374922	0.585426	0.0487332
358	0.777065	0.0373484	0.587703	0.0486224
359	0.778234	0.0372026	0.589974	0.0485091
360	0.779382	0.0370551	0.592238	0.0483938
361	0.780506	0.0369058	0.594495	0.0482767
362	0.781604	0.0367549	0.596744	0.0481582
363	0.782674	0.0366025	0.598985	0.0480384
364	0.783712	0.0364485	0.601218	0.0479175
365	0.784717	0.0362931	0.603442	0.0477959
366	0.785685	0.0361362	0.605656	0.0476736
367	0.786613	0.035978	0.60786	0.0475509
368	0.787499	0.0358186	0.610052	0.0474278
369	0.788339	0.0356579	0.612233	0.0473045
370	0.78913	0.0354961	0.614402	0.0471811
371	0.78987	0.0353333	0.616557	0.0470577
372	0.790555	0.0351696	0.618697	0.0469343
373	0.791183	0.0350052	0.620821	0.0468111
374	0.791752	0.0348403	0.622929	0.0466881
375	0.792259	0.034675	0.625019	0.0465652
376	0.792703	0.0345095	0.62709	0.0464427
377	0.793081	0.0343441	0.62914	0.0463203
378	0.793392	0.034179	0.631169	0.0461983
379	0.793636	0.0340144	0.633174	0.0460765
380	0.793811	0.0338506	0.635155	0.0459551
381	0.793917	0.0336878	0.637111	0.0458339
382	0.793954	0.0335262	0.639039	0.0457129
383	0.793921	0.0333659	0.64094	0.0455923
384	0.793821	0.0332071	0.64281	0.0454719
385	0.793652	0.0330498	0.64465	0.0453517
386	0.793418	0.0328941	0.646457	0.0452318
387	0.793119	0.0327399	0.648232	0.0451121
388	0.792756	0.0325871	0.649972	0.0449926
389	0.792333	0.0324357	0.651676	0.0448734
390	0.79185	0.0322853	0.653345	0.0447544
391	0.791311	0.0321357	0.654977	0.0446358
392	0.790719	0.0319866	0.656571	0.0445175
393	0.790075	0.0318375	0.658127	0.0443996
394	0.789382	0.0316882	0.659645	0.0442822
395	0.788644	0.0315382	0.661124	0.0441655
396	0.787863	0.0313871	0.662565	0.0440494
397	0.787042	0.0312344	0.663969	0.0439343
398	0.786184	0.0310799	0.665334	0.0438202
399	0.785292	0.0309231	0.666663	0.0437073
400	0.784368	0.0307638	0.667956	0.0435958
401	0.783415	0.0306018	0.669215	0.0434859
402	0.782435	0.0304371	0.67044	0.0433778
403	0.78143	0.0302696	0.671633	0.0432717
404	0.780402	0.0300996	0.672796	0.0431679
405	0.779354	0.0299273	0.673932	0.0430665
406	0.778286	0.0297531	0.675041	0.0429677
407	0.7772	0.0295777	0.676128	0.0428717
408	0.776098	0.0294018	0.677194	0.0427786
409	0.774979	0.0292263	0.678241	0.0426886
410	0.773844	0.0290521	0.679274	0.0426017
411	0.772695	0.0288805	0.680294	0.0425179
412	0.77153	0.0287127	0.681306	0.0424374
413	0.770351	0.0285502	0.682311	0.04236
414	0.769155	0.0283942	0.683313	0.0422856
415	0.767944	0.0282464	0.684315	0.0422143
416	0.766715	0.0281082	0.685321	0.0421457
417	0.765469	0.0279813	0.686333	0.0420797
418	0.764203	0.0278671	0.687353	0.0420162
419	0.762917	0.027767	0.688386	0.0419547
420	0.761609	0.0276824	0.689433	0.041895
421	0.760278	0.0276146	0.690497	0.0418368
422	0.758921	0.0275647	0.691581	0.0417797
423	0.757537	0.0275336	0.692686	0.0417235
424	0.756123	0.027522	0.693814	0.0416677
425	0.754679	0.0275306	0.694967	0.041612
426	0.753201	0.0275598	0.696147	0.041556
427	0.751688	0.0276096	0.697353	0.0414995
428	0.750137	0.0276802	0.698588	0.0414421
429	0.748546	0.0277712	0.699852	0.0413836
430	0.746913	0.0278822	0.701145	0.0413237
431	0.745236	0.0280128	0.702467	0.0412622
432	0.743513	0.0281623	0.703818	0.041199
433	0.741741	0.0283297	0.705197	0.0411339
434	0.739919	0.0285143	0.706604	0.0410668
435	0.738045	0.028715	0.708039	0.0409978
436	0.736116	0.0289307	0.7095	0.0409269
437	0.734131	0.0291604	0.710985	0.0408541
438	0.732089	0.0294031	0.712495	0.0407796
439	0.729988	0.0296576	0.714027	0.0407035
440	0.727825	0.0299229	0.715579	0.040626
441	0.725601	0.0301981	0.717151	0.0405475
442	0.723314	0.030482	0.718741	0.0404682
443	0.720962	0.030774	0.720348	0.0403883
444	0.718546	0.031073	0.721969	0.0403083
445	0.716063	0.0313784	0.723604	0.0402285
446	0.713515	0.0316895	0.725251	0.0401492
447	0.710899	0.0320057	0.72691	0.0400709
448	0.708217	0.0323264	0.728577	0.0399938
449	0.705468	0.0326512	0.730254	0.0399184
450	0.702651	0.0329796	0.731938	0.0398449
451	0.699768	0.0333112	0.73363	0.0397737
452	0.696819	0.0336458	0.735327	0.039705
453	0.693803	0.0339831	0.737031	0.0396391
454	0.690722	0.0343227	0.73874	0.0395761
455	0.687577	0.0346644	0.740454	0.0395162
456	0.684368	0.0350081	0.742173	0.0394595
457	0.681096	0.0353534	0.743897	0.0394061
458	0.677763	0.0357	0.745626	0.0393558
459	0.67437	0.0360478	0.747361	0.0393088
460	0.670917	0.0363964	0.7491	0.0392648
461	0.667406	0.0367453	0.750845	0.0392236
462	0.663839	0.0370943	0.752595	0.0391852
463	0.660217	0.0374429	0.75435	0.0391492
464	0.656542	0.0377905	0.756112	0.0391154
465	0.652814	0.0381367	0.757879	0.0390834
466	0.649037	0.0384807	0.759652	0.0390529
467	0.64521	0.0388221	0.76143	0.0390235
468	0.641336	0.03916	0.763213	0.0389949
469	0.637416	0.0394938	0.765001	0.0389665
470	0.633452	0.0398226	0.766794	0.0389381
471	0.629445	0.0401458	0.768589	0.0389091
472	0.625397	0.0404625	0.770387	0.0388792
473	0.621309	0.0407719	0.772185	0.038848
474	0.617184	0.0410733	0.773984	0.038815
475	0.613021	0.0413658	0.77578	0.0387799
476	0.608824	0.0416487	0.777573	0.0387423
477	0.604593	0.0419213	0.77936	0.0387018
478	0.60033	0.0421829	0.781139	0.0386581
479	0.596036	0.0424329	0.782909	0.0386109
480	0.591712	0.0426707	0.784665	0.03856
481	0.587361	0.0428958	0.786406	0.038505
482	0.582983	0.0431078	0.788129	0.0384458
483	0.578581	0.0433063	0.789831	0.0383822
484	0.574155	0.0434911	0.791509	0.038314
485	0.569706	0.0436617	0.79316	0.0382411
486	0.565237	0.0438182	0.794781	0.0381635
487	0.560749	0.0439604	0.796368	0.038081
488	0.556244	0.0440883	0.79792	0.0379937
489	0.551722	0.0442019	0.799432	0.0379016
490	0.547185	0.0443014	0.800902	0.0378048
491	0.542636	0.0443868	0.802327	0.0377033
492	0.538075	0.0444583	0.803705	0.0375974
493	0.533504	0.0445162	0.805032	0.0374871
494	0.528925	0.0445607	0.806306	0.0373727
495	0.524339	0.0445922	0.807526	0.0372545
496	0.519748	0.0446109	0.808689	0.0371326
497	0.515154	0.0446171	0.809793	0.0370075
498	0.510558	0.0446113	0.810837	0.0368794
499	0.505961	0.0445937	0.811819	0.0367487
500	0.501367	0.0445646	0.812739	0.0366158

## Sheet: Figure3e
Correlation with ISI
	Bilateral		Unilateral		Postsaccade
Time	Mean	SE	Mean	SE	Mean	SE
-100	0.0392804	0.0269256	0.00829824	0.0237354	0.0334721	0.0265624
-90	0.0330952	0.0262743	0.0103062	0.0248879	0.0244079	0.0266786
-80	0.0386668	0.0271295	0.0160638	0.0243556	0.0139637	0.0258939
-70	0.0351232	0.0264392	0.00749671	0.0242262	0.0114245	0.0266228
-60	0.0516033	0.0294786	0.00791618	0.0266496	0.007443	0.0256652
-50	0.0432081	0.0280334	-0.00442957	0.025639	0.00784806	0.02599
-40	0.0477286	0.0290123	-0.005285	0.0273261	0.00412488	0.0246707
-30	0.0430749	0.0297692	-0.00981324	0.0271049	0.0047685	0.0241709
-20	0.0413689	0.030388	-0.0028783	0.0270714	0.0135854	0.0259297
-10	0.0562268	0.0319429	-0.0052581	0.0284952	0.0120744	0.0266029
0	0.0454837	0.0315855	-0.0131975	0.0299518	0.00493476	0.0268914
10	0.0357408	0.0295711	-0.0223979	0.0296277	0.00281376	0.0264686
20	0.028448	0.0298447	-0.0304467	0.0309538	0.000723102	0.0255524
30	0.0214733	0.0320013	-0.0353061	0.0301114	0.00106485	0.0260153
40	0.0171957	0.0303277	-0.0338675	0.030823	0.010497	0.0252397
50	0.0140927	0.0301038	-0.0307452	0.0301062	0.00899122	0.0259953
60	-0.00872064	0.0282992	-0.0300852	0.0304589	0.005216	0.0260296
70	-0.00973134	0.0256463	-0.0476603	0.0295894	0.00391584	0.0263755
80	-0.0264466	0.0263695	-0.0430458	0.0290344	0.00153281	0.0257623
90	-0.0253874	0.0274962	-0.048895	0.0282959	-0.0051992	0.0261639
100	-0.0348489	0.0270424	-0.0504718	0.0300367	-0.00747258	0.0276243
110	-0.0379347	0.0243145	-0.0581417	0.030125	-0.00752483	0.0263956
120	-0.0411059	0.0278997	-0.066771	0.0299677	-0.0191297	0.0272864
130	-0.0565493	0.0255723	-0.0625829	0.030634	-0.0121477	0.028038
140	-0.0691127	0.0253739	-0.0687972	0.0310438	-0.00812983	0.0276722
150	-0.0788286	0.0243548	-0.0839307	0.0309768	-0.00715727	0.0273423
160	-0.0877884	0.0227665	-0.0959264	0.0310484	-0.010034	0.0278126
170	-0.0970745	0.0248633	-0.096505	0.0309319	-0.0166068	0.0270068
180	-0.103026	0.0300236	-0.117614	0.0320659	-0.0241105	0.0264403
190	-0.122421	0.0268484	-0.123692	0.0324411	-0.0278972	0.0256058
200	-0.132902	0.02803	-0.13224	0.0336094	-0.0248991	0.0261047
210	-0.133019	0.0308094	-0.131812	0.0335898	-0.0272447	0.0244571
220	-0.139327	0.0303865	-0.135925	0.0339385	-0.0330111	0.0255795
230	-0.159458	0.037429	-0.150679	0.0355937	-0.0310281	0.0258503
240	-0.163637	0.0393261	-0.152647	0.0339166	-0.0508174	0.0264623
250	-0.167369	0.0371331	-0.156017	0.0316141	-0.0384149	0.0263247
260	-0.165397	0.03915	-0.150357	0.0312971	-0.0398168	0.0260932
270	-0.164098	0.0419343	-0.150342	0.0295091	-0.0472373	0.0273827
280	-0.177955	0.0405041	-0.155149	0.0294297	-0.0434432	0.0268258
290	-0.186561	0.0437226	-0.161032	0.0294953	-0.0485547	0.0295402
300	-0.184962	0.0422413	-0.155139	0.02776	-0.056348	0.0298515
310	-0.183114	0.0433408	-0.151413	0.0259605	-0.0537889	0.0302065
320	-0.184031	0.043341	-0.153552	0.0272655	-0.0510748	0.0309032
330	-0.178217	0.0431561	-0.14206	0.029226	-0.0592573	0.03182
340	-0.166073	0.0431054	-0.144035	0.0294898	-0.0512438	0.0330134
350	-0.158603	0.0431245	-0.128957	0.0271316	-0.0553193	0.0329101
360	-0.153143	0.0448013	-0.101808	0.0301109	-0.0490177	0.0341824
370	-0.152745	0.0471575	-0.103763	0.0331359	-0.0583458	0.0369067
380	-0.146065	0.0432338	-0.112644	0.0320278	-0.0577985	0.0385438
390	-0.127919	0.0435016	-0.0907346	0.0314327	-0.0785339	0.0450202
400	-0.139146	0.0432548	-0.0749198	0.0317019	-0.0540086	0.0452889
410	-0.123744	0.0440818	-0.0687334	0.0318114	-0.0714994	0.0460976
420	-0.125603	0.0480361	-0.067497	0.0337038	-0.0974727	0.0483782
430	-0.121148	0.0478431	-0.0643246	0.0347939	-0.0535881	0.051171
440	-0.139337	0.0573153	-0.0469351	0.0385381	-0.00379579	0.0556369
450	-0.154961	0.0598809	-0.0239039	0.0425914	-0.0370982	0.050296
460	-0.149103	0.0657572	-0.0371976	0.0483344	-0.122717	0.073679
470	-0.120168	0.0677916	-0.0350145	0.0524071	0.012016	0.0765391
480	-0.102969	0.069985	-0.0396167	0.0528505	0.0148846	0.0702968
490	-0.0802116	0.0751817	-0.0581785	0.0698802	-0.0136603	0.0728687
500	-0.0933547	0.068854	0.01424	0.0724275	0.0323759	0.0839067

## Sheet: Figure3f
Correlation with ISI
Bilateral		Unilateral		Postsaccade
Significant	NonSignificant	Significant	NonSignificant	Significant	NonSignificant
-0.261905	-0.273498	-0.256558	0.0122386	-0.175886	-0.0572183
-0.142162	0.20914	-0.298616	-0.0978263	-0.254836	-0.0568943
-0.256976	0.00159972	-0.448852	-0.020849	-0.23816	-0.0679588
-0.687818	0.0740154	-0.335733	0.0277024	-0.312457	-1.65826e-05
-0.518018	-0.126178	-0.382546	-0.0945411	-0.177311	0.0969445
-0.386838	0.178411	-0.334891	0.0688818	-0.276815	-0.0876998
-0.237778	-0.192864	-0.251284	-0.16016	0.344845	-0.151516
-0.50377	0.369276	-0.276162	-0.0966974	-0.396892	0.0369423
-0.304338	-0.0548001	-0.154791	-0.100308		0.0645631
-0.558124	0.115119	-0.410589	-0.110788		-0.036016
-0.327473	-0.218819	-0.238316	-0.105441		-0.223796
-0.186729	-0.223133	-0.476263	-0.0317603		0.0831035
-0.123486	-0.4217		-0.238934		0.0563757
-0.251941	0.0650386		0.203373		0.0355084
0.259955			-0.0520683		0.0167432
-0.230859			-0.105118		-0.0295173
-0.227424			0.0817387		0.0521302
-0.345818			-0.110426		-0.123472
-0.313862			-0.0543664		0.18952
			-0.122372		-0.0216822
			-0.147257		0.0773793

## Sheet: Figure4c
Postsaccade
	Short		Long
Time	Mean	SE	Mean	SE
-100	0.123167	0.0279842	0.11446	0.0330064
-99	0.123133	0.0279805	0.11486	0.033093
-98	0.123094	0.0279818	0.11529	0.0331765
-97	0.123054	0.0279884	0.11575	0.0332573
-96	0.123013	0.0280002	0.11624	0.0333358
-95	0.122974	0.0280175	0.116759	0.0334125
-94	0.122939	0.0280401	0.117307	0.0334878
-93	0.12291	0.0280683	0.117882	0.0335623
-92	0.12289	0.0281018	0.118486	0.0336364
-91	0.12288	0.0281408	0.119116	0.0337109
-90	0.122884	0.0281851	0.119774	0.0337861
-89	0.122904	0.0282347	0.120457	0.0338626
-88	0.122942	0.0282895	0.121165	0.0339409
-87	0.123	0.0283494	0.121898	0.0340216
-86	0.123082	0.0284142	0.122656	0.0341051
-85	0.123189	0.0284838	0.123437	0.0341917
-84	0.123323	0.028558	0.124242	0.0342821
-83	0.123487	0.0286367	0.125069	0.0343763
-82	0.123683	0.0287197	0.125919	0.0344748
-81	0.123912	0.0288068	0.12679	0.0345778
-80	0.124177	0.0288979	0.127684	0.0346854
-79	0.124478	0.0289928	0.128599	0.0347977
-78	0.124818	0.0290913	0.129535	0.0349149
-77	0.125197	0.0291934	0.130493	0.0350369
-76	0.125618	0.0292989	0.131473	0.0351636
-75	0.126081	0.0294077	0.132476	0.035295
-74	0.126587	0.0295198	0.133501	0.0354309
-73	0.127138	0.029635	0.134549	0.035571
-72	0.127734	0.0297535	0.135622	0.0357153
-71	0.128377	0.0298752	0.136721	0.0358635
-70	0.129067	0.0300001	0.137846	0.0360152
-69	0.129806	0.0301283	0.139	0.0361703
-68	0.130594	0.0302601	0.140185	0.0363285
-67	0.131433	0.0303954	0.141402	0.0364896
-66	0.132323	0.0305346	0.142653	0.0366532
-65	0.133267	0.0306778	0.143943	0.0368194
-64	0.134266	0.0308253	0.145272	0.0369877
-63	0.135322	0.0309774	0.146645	0.0371583
-62	0.136435	0.0311346	0.148065	0.0373309
-61	0.13761	0.0312971	0.149535	0.0375056
-60	0.138847	0.0314654	0.15106	0.0376824
-59	0.14015	0.03164	0.152643	0.0378615
-58	0.141522	0.0318214	0.154288	0.038043
-57	0.142964	0.0320101	0.156	0.0382272
-56	0.144482	0.0322067	0.157784	0.0384145
-55	0.146079	0.032412	0.159643	0.0386052
-54	0.147758	0.0326265	0.161584	0.0388
-53	0.149524	0.032851	0.163611	0.0389994
-52	0.15138	0.0330862	0.165729	0.0392042
-51	0.153333	0.033333	0.167942	0.039415
-50	0.155386	0.0335921	0.170256	0.0396329
-49	0.157544	0.0338646	0.172676	0.0398588
-48	0.159813	0.0341513	0.175206	0.0400938
-47	0.162197	0.0344532	0.177851	0.0403389
-46	0.164702	0.0347713	0.180615	0.0405955
-45	0.167332	0.0351066	0.183502	0.0408648
-44	0.170093	0.0354602	0.186517	0.0411482
-43	0.17299	0.0358331	0.189664	0.0414471
-42	0.176027	0.0362264	0.192944	0.0417628
-41	0.179208	0.0366412	0.196363	0.042097
-40	0.182539	0.0370785	0.199921	0.042451
-39	0.186023	0.0375394	0.203622	0.0428264
-38	0.189663	0.0380248	0.207466	0.0432244
-37	0.193463	0.0385357	0.211456	0.0436466
-36	0.197425	0.039073	0.215591	0.0440942
-35	0.201551	0.0396374	0.219872	0.0445685
-34	0.205842	0.0402296	0.224299	0.0450704
-33	0.2103	0.0408501	0.228869	0.045601
-32	0.214924	0.0414994	0.233583	0.0461611
-31	0.219713	0.0421776	0.238437	0.0467511
-30	0.224667	0.042885	0.243428	0.0473717
-29	0.229784	0.0436213	0.248554	0.0480227
-28	0.23506	0.0443862	0.25381	0.0487043
-27	0.240492	0.0451792	0.259192	0.049416
-26	0.246076	0.0459996	0.264694	0.0501573
-25	0.251807	0.0468464	0.27031	0.0509272
-24	0.257679	0.0477183	0.276034	0.0517247
-23	0.263684	0.0486139	0.28186	0.0525482
-22	0.269817	0.0495315	0.287779	0.0533961
-21	0.276069	0.0504693	0.293784	0.0542664
-20	0.282431	0.0514249	0.299867	0.0551568
-19	0.288895	0.0523962	0.306019	0.0560649
-18	0.29545	0.0533805	0.312231	0.0569879
-17	0.302087	0.054375	0.318493	0.0579229
-16	0.308795	0.0553769	0.324795	0.0588668
-15	0.315563	0.0563831	0.331129	0.0598163
-14	0.32238	0.0573904	0.337483	0.060768
-13	0.329235	0.0583954	0.343848	0.0617182
-12	0.336115	0.0593947	0.350214	0.0626635
-11	0.34301	0.060385	0.356569	0.0636
-10	0.349908	0.0613626	0.362905	0.064524
-9	0.356797	0.062324	0.36921	0.0654317
-8	0.363666	0.0632658	0.375474	0.0663194
-7	0.370503	0.0641845	0.381689	0.0671833
-6	0.377298	0.0650766	0.387843	0.0680199
-5	0.384041	0.0659389	0.393929	0.0688256
-4	0.39072	0.066768	0.399936	0.0695969
-3	0.397327	0.0675609	0.405856	0.0703305
-2	0.403852	0.0683146	0.411681	0.0710232
-1	0.410287	0.0690262	0.417403	0.0716722
0	0.416623	0.0696932	0.423014	0.0722746
1	0.422854	0.070313	0.428508	0.0728278
2	0.428972	0.0708834	0.433879	0.0733294
3	0.434971	0.0714024	0.439121	0.0737773
4	0.440847	0.0718681	0.444228	0.0741695
5	0.446594	0.0722787	0.449196	0.0745045
6	0.452209	0.0726331	0.454022	0.0747808
7	0.457689	0.0729299	0.458701	0.0749972
8	0.463031	0.0731682	0.463232	0.0751528
9	0.468233	0.0733472	0.467611	0.0752468
10	0.473296	0.0734664	0.471839	0.075279
11	0.478218	0.0735256	0.475914	0.0752491
12	0.483001	0.0735247	0.479837	0.0751572
13	0.487646	0.0734637	0.483607	0.0750036
14	0.492154	0.0733431	0.487227	0.0747888
15	0.496528	0.0731633	0.490698	0.0745136
16	0.500772	0.0729252	0.494024	0.0741791
17	0.504889	0.0726297	0.497207	0.0737865
18	0.508884	0.072278	0.500252	0.0733371
19	0.512762	0.0718713	0.503163	0.0728327
20	0.516529	0.0714113	0.505945	0.0722752
21	0.52019	0.0708997	0.508604	0.0716665
22	0.523752	0.0703384	0.511146	0.0710089
23	0.527222	0.0697294	0.513578	0.0703049
24	0.530608	0.069075	0.515907	0.0695572
25	0.533916	0.0683778	0.518142	0.0687684
26	0.537156	0.0676403	0.52029	0.0679416
27	0.540335	0.0668653	0.522359	0.06708
28	0.543461	0.0660557	0.524359	0.0661868
29	0.546544	0.0652148	0.526298	0.0652656
30	0.549592	0.0643457	0.528187	0.0643199
31	0.552614	0.0634518	0.530034	0.0633536
32	0.555618	0.0625367	0.531849	0.0623704
33	0.558615	0.061604	0.533642	0.0613744
34	0.561612	0.0606574	0.535423	0.0603698
35	0.564618	0.0597008	0.537201	0.0593606
36	0.567641	0.0587381	0.538985	0.0583511
37	0.570691	0.0577733	0.540786	0.0573457
38	0.573773	0.0568103	0.542611	0.0563486
39	0.576897	0.0558531	0.54447	0.0553641
40	0.580069	0.0549057	0.546372	0.0543965
41	0.583294	0.053972	0.548323	0.05345
42	0.586581	0.053056	0.550331	0.0525287
43	0.589933	0.0521614	0.552404	0.0516364
44	0.593355	0.0512919	0.554547	0.050777
45	0.596852	0.050451	0.556765	0.0499539
46	0.600427	0.0496422	0.559064	0.0491704
47	0.604082	0.0488685	0.561448	0.0484294
48	0.607819	0.0481329	0.563919	0.0477336
49	0.611638	0.0474381	0.566481	0.047085
50	0.615541	0.0467866	0.569134	0.0464854
51	0.619526	0.0461804	0.571881	0.0459362
52	0.623591	0.0456215	0.574719	0.0454383
53	0.627734	0.0451111	0.57765	0.0449921
54	0.631953	0.0446506	0.58067	0.0445974
55	0.636242	0.0442407	0.583778	0.0442538
56	0.640598	0.0438817	0.58697	0.0439603
57	0.645014	0.0435738	0.590241	0.0437154
58	0.649485	0.0433167	0.593588	0.0435175
59	0.654004	0.0431096	0.597004	0.0433643
60	0.658565	0.0429516	0.600484	0.0432536
61	0.663158	0.0428413	0.60402	0.0431826
62	0.667777	0.0427773	0.607605	0.0431485
63	0.672412	0.0427575	0.611232	0.0431484
64	0.677056	0.0427799	0.614893	0.0431791
65	0.681699	0.0428421	0.618579	0.0432376
66	0.686332	0.0429416	0.62228	0.0433207
67	0.690947	0.0430758	0.62599	0.0434253
68	0.695534	0.0432419	0.629697	0.0435485
69	0.700086	0.043437	0.633394	0.0436874
70	0.704592	0.0436583	0.637071	0.043839
71	0.709045	0.0439027	0.64072	0.0440007
72	0.713437	0.0441674	0.64433	0.0441701
73	0.71776	0.0444494	0.647894	0.0443448
74	0.722007	0.0447459	0.651404	0.0445226
75	0.726171	0.045054	0.654851	0.0447013
76	0.730245	0.045371	0.658227	0.0448793
77	0.734224	0.0456942	0.661525	0.0450548
78	0.738102	0.0460212	0.664738	0.0452262
79	0.741875	0.0463494	0.667861	0.0453922
80	0.745537	0.0466767	0.670886	0.0455515
81	0.749086	0.0470007	0.673809	0.0457032
82	0.752516	0.0473194	0.676626	0.0458462
83	0.755827	0.0476309	0.679331	0.0459798
84	0.759015	0.0479335	0.681921	0.0461033
85	0.762077	0.0482255	0.684393	0.0462162
86	0.765013	0.0485054	0.686746	0.046318
87	0.767821	0.0487719	0.688977	0.0464085
88	0.770499	0.0490237	0.691084	0.0464875
89	0.773048	0.0492599	0.693068	0.0465548
90	0.775466	0.0494794	0.694928	0.0466104
91	0.777752	0.0496815	0.696665	0.0466546
92	0.779908	0.0498656	0.698279	0.0466874
93	0.781931	0.0500312	0.699772	0.0467092
94	0.783823	0.0501779	0.701145	0.0467204
95	0.785583	0.0503057	0.702401	0.0467213
96	0.787211	0.0504144	0.703543	0.0467125
97	0.788707	0.0505041	0.704573	0.0466947
98	0.79007	0.0505751	0.705493	0.0466685
99	0.7913	0.0506278	0.706309	0.0466346
100	0.792397	0.0506628	0.707022	0.0465939
101	0.793361	0.0506806	0.707636	0.0465473
102	0.79419	0.0506821	0.708156	0.0464956
103	0.794884	0.0506683	0.708584	0.0464398
104	0.795443	0.0506401	0.708925	0.0463811
105	0.795865	0.0505989	0.709181	0.0463203
106	0.79615	0.0505457	0.709357	0.0462586
107	0.796296	0.0504822	0.709456	0.0461971
108	0.796304	0.0504096	0.709481	0.0461369
109	0.796171	0.0503295	0.709434	0.0460791
110	0.795897	0.0502436	0.70932	0.046025
111	0.795482	0.0501534	0.709139	0.0459754
112	0.794924	0.0500606	0.708895	0.0459316
113	0.794224	0.0499668	0.708589	0.0458946
114	0.79338	0.0498736	0.708224	0.0458654
115	0.792393	0.0497826	0.7078	0.045845
116	0.791263	0.0496953	0.707318	0.0458341
117	0.789991	0.049613	0.706779	0.0458337
118	0.788576	0.0495371	0.706184	0.0458445
119	0.787021	0.0494688	0.705533	0.0458671
120	0.785326	0.0494091	0.704826	0.045902
121	0.783493	0.0493588	0.704063	0.0459496
122	0.781524	0.0493187	0.703242	0.0460103
123	0.779422	0.0492893	0.702364	0.0460841
124	0.77719	0.049271	0.701427	0.0461713
125	0.774831	0.0492639	0.70043	0.0462716
126	0.772348	0.049268	0.699372	0.0463849
127	0.769745	0.0492832	0.698252	0.0465108
128	0.767028	0.0493091	0.697068	0.0466488
129	0.7642	0.0493453	0.69582	0.0467985
130	0.761266	0.0493912	0.694505	0.0469589
131	0.758232	0.049446	0.693122	0.0471294
132	0.755103	0.049509	0.69167	0.0473089
133	0.751885	0.0495794	0.690147	0.0474964
134	0.748584	0.0496561	0.688554	0.0476908
135	0.745205	0.0497383	0.686887	0.047891
136	0.741755	0.049825	0.685147	0.0480956
137	0.73824	0.0499154	0.683333	0.0483033
138	0.734667	0.0500086	0.681444	0.0485127
139	0.731041	0.0501036	0.679479	0.0487225
140	0.727368	0.0501999	0.677439	0.0489313
141	0.723655	0.0502966	0.675322	0.0491377
142	0.719908	0.0503932	0.67313	0.0493403
143	0.716132	0.0504892	0.670863	0.0495378
144	0.712333	0.0505842	0.66852	0.0497287
145	0.708516	0.050678	0.666103	0.049912
146	0.704688	0.0507703	0.663612	0.0500863
147	0.700851	0.050861	0.661049	0.0502506
148	0.697013	0.0509501	0.658413	0.0504038
149	0.693176	0.0510379	0.655706	0.050545
150	0.689344	0.0511244	0.652931	0.0506734
151	0.685523	0.05121	0.650087	0.0507881
152	0.681715	0.0512949	0.647176	0.0508887
153	0.677923	0.0513797	0.644201	0.0509747
154	0.674151	0.0514646	0.641162	0.0510456
155	0.670401	0.0515503	0.638061	0.0511012
156	0.666675	0.0516373	0.634901	0.0511416
157	0.662976	0.051726	0.631682	0.0511667
158	0.659305	0.051817	0.628407	0.0511767
159	0.655663	0.0519108	0.625078	0.0511719
160	0.652053	0.052008	0.621696	0.0511527
161	0.648476	0.052109	0.618263	0.0511197
162	0.644931	0.0522143	0.614782	0.0510736
163	0.641419	0.0523243	0.611253	0.051015
164	0.637942	0.0524393	0.60768	0.0509449
165	0.634498	0.0525596	0.604063	0.0508642
166	0.631089	0.0526855	0.600404	0.0507738
167	0.627714	0.0528171	0.596706	0.050675
168	0.624372	0.0529545	0.592971	0.0505686
169	0.621064	0.0530978	0.589199	0.0504559
170	0.617788	0.0532469	0.585393	0.0503381
171	0.614544	0.0534018	0.581555	0.0502161
172	0.61133	0.0535622	0.577686	0.0500912
173	0.608147	0.0537278	0.573788	0.0499645
174	0.604992	0.0538985	0.569863	0.0498369
175	0.601864	0.0540738	0.565913	0.0497096
176	0.598763	0.0542533	0.561938	0.0495832
177	0.595686	0.0544365	0.557941	0.0494588
178	0.592633	0.0546229	0.553924	0.049337
179	0.589601	0.054812	0.549887	0.0492185
180	0.586588	0.0550031	0.545833	0.0491039
181	0.583594	0.0551957	0.541763	0.0489935
182	0.580616	0.0553892	0.537678	0.0488876
183	0.577652	0.0555827	0.53358	0.0487866
184	0.5747	0.0557758	0.52947	0.0486905
185	0.571758	0.0559677	0.525351	0.0485992
186	0.568824	0.0561578	0.521222	0.0485128
187	0.565896	0.0563453	0.517085	0.0484311
188	0.562971	0.0565296	0.512942	0.0483536
189	0.560048	0.05671	0.508793	0.0482802
190	0.557124	0.0568859	0.504641	0.0482103
191	0.554196	0.0570566	0.500486	0.0481435
192	0.551263	0.0572215	0.496329	0.0480791
193	0.548323	0.0573799	0.492172	0.0480168
194	0.545372	0.0575313	0.488015	0.0479557
195	0.542409	0.0576751	0.48386	0.0478952
196	0.539431	0.0578107	0.479708	0.0478347
197	0.536437	0.0579375	0.475559	0.0477734
198	0.533425	0.0580552	0.471416	0.0477107
199	0.530393	0.0581631	0.467278	0.0476459
200	0.527338	0.0582608	0.463148	0.0475782
201	0.52426	0.058348	0.459025	0.0475071
202	0.521157	0.0584242	0.454912	0.0474318
203	0.518027	0.0584891	0.45081	0.0473517
204	0.51487	0.0585423	0.446719	0.0472663
205	0.511684	0.0585838	0.442642	0.047175
206	0.508469	0.0586132	0.438578	0.0470772
207	0.505224	0.0586304	0.434531	0.0469725
208	0.501949	0.0586353	0.4305	0.0468605
209	0.498644	0.058628	0.426488	0.0467407
210	0.49531	0.0586085	0.422496	0.0466129
211	0.491947	0.0585769	0.418525	0.0464768
212	0.488555	0.0585335	0.414577	0.0463322
213	0.485136	0.0584784	0.410655	0.046179
214	0.481691	0.058412	0.406758	0.046017
215	0.478222	0.0583348	0.40289	0.0458463
216	0.47473	0.0582471	0.399052	0.045667
217	0.471218	0.0581496	0.395246	0.0454792
218	0.467689	0.0580429	0.391474	0.0452831
219	0.464144	0.0579275	0.387737	0.0450789
220	0.460587	0.0578042	0.384038	0.0448671
221	0.457021	0.0576737	0.380378	0.044648
222	0.453449	0.0575369	0.37676	0.0444221
223	0.449875	0.0573944	0.373184	0.0441901
224	0.446302	0.0572471	0.369654	0.0439523
225	0.442735	0.0570957	0.366171	0.0437096
226	0.439176	0.0569412	0.362737	0.0434625
227	0.435631	0.0567842	0.359354	0.0432118
228	0.432102	0.0566255	0.356022	0.0429583
229	0.428595	0.0564658	0.352745	0.0427028
230	0.425113	0.0563058	0.349523	0.042446
231	0.42166	0.0561461	0.346358	0.0421887
232	0.418241	0.0559872	0.343251	0.0419318
233	0.414859	0.0558296	0.340204	0.0416759
234	0.411518	0.0556736	0.337218	0.041422
235	0.408222	0.0555197	0.334294	0.0411707
236	0.404974	0.0553681	0.331433	0.0409226
237	0.401778	0.0552189	0.328636	0.0406786
238	0.398638	0.0550721	0.325904	0.0404391
239	0.395556	0.0549278	0.323237	0.0402047
240	0.392535	0.0547859	0.320636	0.039976
241	0.389578	0.0546462	0.318101	0.0397534
242	0.386687	0.0545085	0.315633	0.0395372
243	0.383865	0.0543726	0.313232	0.0393277
244	0.381114	0.0542379	0.310899	0.0391253
245	0.378434	0.0541043	0.308632	0.0389301
246	0.375829	0.0539712	0.306432	0.0387422
247	0.373299	0.0538382	0.3043	0.0385618
248	0.370845	0.0537047	0.302234	0.0383887
249	0.368468	0.0535704	0.300236	0.0382231
250	0.366169	0.0534346	0.298303	0.0380649
251	0.363948	0.0532969	0.296437	0.0379139
252	0.361805	0.0531567	0.294636	0.03777
253	0.359741	0.0530136	0.2929	0.037633
254	0.357756	0.052867	0.29123	0.0375028
255	0.355848	0.0527166	0.289623	0.0373791
256	0.354019	0.0525619	0.288081	0.0372618
257	0.352267	0.0524026	0.286603	0.0371504
258	0.350593	0.0522382	0.285187	0.0370449
259	0.348994	0.0520685	0.283834	0.0369449
260	0.347471	0.0518933	0.282544	0.0368502
261	0.346022	0.0517122	0.281316	0.0367605
262	0.344648	0.0515251	0.280149	0.0366754
263	0.343346	0.0513319	0.279044	0.0365947
264	0.342116	0.0511325	0.278	0.0365181
265	0.340957	0.0509269	0.277016	0.0364454
266	0.339868	0.050715	0.276094	0.0363762
267	0.338848	0.0504969	0.275231	0.0363102
268	0.337896	0.0502726	0.274429	0.0362471
269	0.337011	0.0500424	0.273687	0.0361867
270	0.336191	0.0498064	0.273004	0.0361287
271	0.335437	0.0495646	0.272381	0.0360728
272	0.334746	0.0493175	0.271817	0.0360188
273	0.334118	0.0490653	0.271313	0.0359663
274	0.333551	0.0488081	0.270867	0.0359153
275	0.333045	0.0485464	0.270479	0.0358654
276	0.332599	0.0482804	0.27015	0.0358165
277	0.332211	0.0480105	0.269877	0.0357684
278	0.331881	0.0477371	0.269662	0.035721
279	0.331606	0.0474606	0.269503	0.0356742
280	0.331387	0.0471812	0.269399	0.0356278
281	0.331222	0.0468994	0.26935	0.0355817
282	0.33111	0.0466156	0.269354	0.035536
283	0.33105	0.0463302	0.26941	0.0354907
284	0.33104	0.0460435	0.269517	0.0354457
285	0.331079	0.0457559	0.269673	0.035401
286	0.331166	0.0454678	0.269878	0.0353569
287	0.331299	0.0451796	0.270128	0.0353132
288	0.331478	0.0448915	0.270422	0.0352702
289	0.3317	0.0446039	0.270759	0.0352279
290	0.331964	0.0443172	0.271135	0.0351865
291	0.332269	0.0440317	0.271549	0.0351462
292	0.332613	0.0437475	0.271999	0.0351071
293	0.332994	0.043465	0.272481	0.0350693
294	0.333411	0.0431845	0.272993	0.035033
295	0.333861	0.0429061	0.273533	0.0349983
296	0.334344	0.0426301	0.274097	0.0349655
297	0.334856	0.0423567	0.274684	0.0349347
298	0.335396	0.042086	0.275289	0.0349059
299	0.335963	0.0418182	0.275912	0.0348793
300	0.336553	0.0415534	0.276548	0.0348551
301	0.337165	0.0412917	0.277195	0.0348332
302	0.337797	0.0410333	0.277851	0.0348138
303	0.338445	0.0407783	0.278512	0.034797
304	0.339109	0.0405267	0.279177	0.0347827
305	0.339786	0.0402787	0.279843	0.034771
306	0.340473	0.0400342	0.280507	0.0347619
307	0.341168	0.0397935	0.281168	0.0347553
308	0.341868	0.0395565	0.281823	0.0347513
309	0.342572	0.0393234	0.28247	0.0347498
310	0.343276	0.0390942	0.283107	0.0347507
311	0.343979	0.0388691	0.283734	0.034754
312	0.344678	0.0386482	0.284347	0.0347595
313	0.345371	0.0384317	0.284947	0.0347673
314	0.346055	0.0382197	0.28553	0.0347771
315	0.346728	0.0380124	0.286097	0.0347889
316	0.347388	0.03781	0.286646	0.0348026
317	0.348034	0.0376128	0.287176	0.034818
318	0.348662	0.0374211	0.287686	0.034835
319	0.349271	0.037235	0.288175	0.0348535
320	0.34986	0.037055	0.288643	0.0348733
321	0.350426	0.0368814	0.289088	0.0348944
322	0.350969	0.0367146	0.289511	0.0349165
323	0.351486	0.0365548	0.289911	0.0349396
324	0.351977	0.0364026	0.290287	0.0349636
325	0.35244	0.0362582	0.290639	0.0349882
326	0.352875	0.0361222	0.290966	0.0350134
327	0.353281	0.0359948	0.291268	0.0350391
328	0.353656	0.0358764	0.291546	0.0350651
329	0.354001	0.0357675	0.291798	0.0350913
330	0.354315	0.0356683	0.292025	0.0351176
331	0.354598	0.0355792	0.292226	0.035144
332	0.354849	0.0355005	0.292403	0.0351703
333	0.355069	0.0354324	0.292554	0.0351965
334	0.355257	0.0353751	0.29268	0.0352224
335	0.355415	0.0353289	0.292781	0.035248
336	0.355541	0.0352937	0.292858	0.0352732
337	0.355636	0.0352698	0.292911	0.0352979
338	0.355701	0.035257	0.292941	0.0353222
339	0.355736	0.0352554	0.292949	0.0353458
340	0.355741	0.0352649	0.292935	0.0353688
341	0.355717	0.0352852	0.2929	0.0353911
342	0.355663	0.0353162	0.292846	0.0354127
343	0.355581	0.0353575	0.292773	0.0354335
344	0.35547	0.0354088	0.292684	0.0354535
345	0.355331	0.0354697	0.292579	0.0354727
346	0.355163	0.0355397	0.29246	0.0354909
347	0.354968	0.0356182	0.292329	0.0355083
348	0.354746	0.0357047	0.292187	0.0355246
349	0.354495	0.0357985	0.292036	0.03554
350	0.354218	0.0358988	0.291878	0.0355544
351	0.353912	0.0360051	0.291714	0.0355677
352	0.35358	0.0361164	0.291548	0.03558
353	0.35322	0.0362319	0.291379	0.0355912
354	0.352832	0.0363508	0.291211	0.0356012
355	0.352418	0.0364722	0.291045	0.0356102
356	0.351976	0.0365952	0.290883	0.035618
357	0.351507	0.0367188	0.290726	0.0356246
358	0.351012	0.0368422	0.290576	0.0356299
359	0.35049	0.0369644	0.290433	0.0356341
360	0.349943	0.0370846	0.290301	0.0356369
361	0.34937	0.0372017	0.290178	0.0356384
362	0.348773	0.0373151	0.290067	0.0356386
363	0.348152	0.0374237	0.289968	0.0356374
364	0.347509	0.0375269	0.289882	0.0356347
365	0.346845	0.0376238	0.289808	0.0356304
366	0.346161	0.0377138	0.289747	0.0356246
367	0.34546	0.0377962	0.2897	0.0356172
368	0.344742	0.0378703	0.289665	0.035608
369	0.344011	0.0379357	0.289642	0.035597
370	0.343268	0.0379919	0.289631	0.0355841
371	0.342516	0.0380383	0.28963	0.0355692
372	0.341758	0.0380748	0.28964	0.0355523
373	0.340997	0.038101	0.289658	0.0355332
374	0.340235	0.0381167	0.289683	0.0355118
375	0.339476	0.0381217	0.289715	0.035488
376	0.338723	0.0381161	0.289751	0.0354618
377	0.337979	0.0380997	0.28979	0.035433
378	0.337248	0.0380727	0.28983	0.0354015
379	0.336533	0.0380351	0.289869	0.0353673
380	0.335836	0.0379873	0.289906	0.0353303
381	0.335162	0.0379293	0.289939	0.0352904
382	0.334513	0.0378616	0.289966	0.0352476
383	0.333892	0.0377845	0.289986	0.0352018
384	0.333302	0.0376984	0.289995	0.035153
385	0.332745	0.0376037	0.289993	0.0351011
386	0.332224	0.0375011	0.289979	0.0350462
387	0.33174	0.0373911	0.289949	0.0349883
388	0.331294	0.0372742	0.289903	0.0349274
389	0.330889	0.0371512	0.289839	0.0348635
390	0.330525	0.0370225	0.289755	0.0347967
391	0.330201	0.0368889	0.289651	0.0347272
392	0.329919	0.0367512	0.289525	0.0346548
393	0.329678	0.0366098	0.289375	0.0345799
394	0.329477	0.0364657	0.289201	0.0345025
395	0.329314	0.0363193	0.289001	0.0344227
396	0.329189	0.0361714	0.288775	0.0343406
397	0.329098	0.0360225	0.288522	0.0342564
398	0.32904	0.0358734	0.288241	0.0341703
399	0.329012	0.0357244	0.287931	0.0340824
400	0.32901	0.0355762	0.287593	0.0339928
401	0.32903	0.0354291	0.287225	0.0339017
402	0.32907	0.0352835	0.286828	0.0338093
403	0.329125	0.0351398	0.286401	0.0337157
404	0.329191	0.0349982	0.285945	0.0336211
405	0.329262	0.0348589	0.285459	0.0335256
406	0.329335	0.0347221	0.284944	0.0334293
407	0.329405	0.0345877	0.2844	0.0333324
408	0.329467	0.0344558	0.283829	0.0332351
409	0.329516	0.0343263	0.28323	0.0331375
410	0.329547	0.034199	0.282604	0.0330397
411	0.329556	0.034074	0.281954	0.0329419
412	0.329537	0.0339509	0.281279	0.0328442
413	0.329487	0.0338295	0.280581	0.0327467
414	0.329401	0.0337097	0.279862	0.0326497
415	0.329275	0.033591	0.279124	0.0325533
416	0.329104	0.0334734	0.278367	0.0324577
417	0.328886	0.0333564	0.277595	0.0323629
418	0.328617	0.03324	0.276809	0.0322692
419	0.328295	0.0331238	0.276012	0.0321768
420	0.327915	0.0330076	0.275205	0.0320858
421	0.327477	0.0328914	0.274392	0.0319964
422	0.326978	0.0327748	0.273574	0.0319087
423	0.326416	0.0326578	0.272755	0.0318228
424	0.325791	0.0325404	0.271936	0.031739
425	0.325102	0.0324224	0.271121	0.0316572
426	0.324348	0.0323039	0.270312	0.0315776
427	0.323529	0.0321849	0.269512	0.0315002
428	0.322645	0.0320654	0.268723	0.0314251
429	0.321698	0.0319455	0.267948	0.0313523
430	0.320688	0.0318253	0.26719	0.0312816
431	0.319617	0.031705	0.26645	0.0312132
432	0.318487	0.0315846	0.26573	0.0311468
433	0.317299	0.0314644	0.265034	0.0310824
434	0.316056	0.0313445	0.264362	0.0310198
435	0.314761	0.031225	0.263716	0.0309589
436	0.313416	0.0311062	0.263098	0.0308993
437	0.312024	0.0309882	0.26251	0.030841
438	0.310589	0.0308711	0.261952	0.0307836
439	0.309115	0.0307551	0.261425	0.0307269
440	0.307604	0.0306403	0.260929	0.0306707
441	0.30606	0.0305269	0.260467	0.0306147
442	0.304488	0.0304148	0.260036	0.0305585
443	0.302892	0.0303043	0.259639	0.0305021
444	0.301274	0.0301953	0.259273	0.030445
445	0.29964	0.0300878	0.25894	0.0303871
446	0.297992	0.0299819	0.258639	0.0303282
447	0.296336	0.0298775	0.258368	0.0302681
448	0.294674	0.0297746	0.258128	0.0302067
449	0.293012	0.0296731	0.257917	0.0301437
450	0.291352	0.029573	0.257734	0.0300792
451	0.289698	0.0294743	0.257578	0.030013
452	0.288053	0.0293767	0.257448	0.0299452
453	0.286422	0.0292803	0.257343	0.0298758
454	0.284806	0.0291848	0.257261	0.0298049
455	0.28321	0.0290904	0.257202	0.0297326
456	0.281637	0.0289968	0.257163	0.029659
457	0.280087	0.028904	0.257144	0.0295844
458	0.278565	0.0288119	0.257144	0.0295089
459	0.277072	0.0287205	0.257161	0.0294328
460	0.275611	0.0286298	0.257194	0.0293564
461	0.274182	0.0285398	0.257243	0.0292799
462	0.272788	0.0284503	0.257306	0.0292036
463	0.271429	0.0283616	0.257383	0.0291279
464	0.270108	0.0282736	0.257474	0.0290529
465	0.268823	0.0281863	0.257577	0.0289791
466	0.267577	0.0280999	0.257692	0.0289066
467	0.266368	0.0280144	0.25782	0.0288356
468	0.265198	0.0279299	0.257959	0.0287665
469	0.264065	0.0278464	0.25811	0.0286992
470	0.262969	0.0277642	0.258272	0.028634
471	0.261909	0.0276832	0.258447	0.0285709
472	0.260885	0.0276035	0.258634	0.02851
473	0.259895	0.0275252	0.258834	0.0284512
474	0.258936	0.0274484	0.259047	0.0283945
475	0.258009	0.0273731	0.259273	0.0283399
476	0.25711	0.0272993	0.259514	0.0282872
477	0.256238	0.027227	0.25977	0.0282363
478	0.255391	0.0271561	0.260041	0.0281871
479	0.254566	0.0270867	0.260329	0.0281394
480	0.25376	0.0270187	0.260633	0.0280929
481	0.252971	0.0269518	0.260956	0.0280477
482	0.252197	0.0268861	0.261297	0.0280034
483	0.251434	0.0268213	0.261657	0.0279599
484	0.250681	0.0267573	0.262037	0.0279172
485	0.249933	0.0266938	0.262437	0.027875
486	0.24919	0.0266308	0.262859	0.0278333
487	0.248448	0.0265678	0.263302	0.0277921
488	0.247705	0.0265048	0.263767	0.0277512
489	0.246958	0.0264415	0.264254	0.0277108
490	0.246205	0.0263777	0.264764	0.0276708
491	0.245445	0.0263132	0.265295	0.0276313
492	0.244676	0.0262478	0.265849	0.0275924
493	0.243895	0.0261813	0.266425	0.0275542
494	0.243103	0.0261137	0.267022	0.0275168
495	0.242297	0.0260449	0.26764	0.0274805
496	0.241478	0.0259747	0.268278	0.0274453
497	0.240645	0.0259033	0.268936	0.0274115
498	0.239797	0.0258307	0.269612	0.0273794
499	0.238936	0.0257569	0.270305	0.0273491
500	0.238061	0.0256822	0.271013	0.0273209

## Sheet: Figure4d
Bilateral
	Short		Long
Time	Mean	SE	Mean	SE
-100	0.800202	0.0301229	0.83027	0.040733
-99	0.800773	0.0300918	0.831289	0.0406413
-98	0.801298	0.0300696	0.832278	0.0405481
-97	0.801781	0.0300558	0.833233	0.0404539
-96	0.802224	0.0300496	0.834152	0.0403592
-95	0.802633	0.0300504	0.835029	0.0402644
-94	0.80301	0.0300575	0.835864	0.0401701
-93	0.803358	0.0300701	0.836651	0.0400765
-92	0.803682	0.0300874	0.837389	0.039984
-91	0.803984	0.0301089	0.838075	0.0398929
-90	0.804268	0.0301338	0.838707	0.0398033
-89	0.804535	0.0301614	0.839282	0.0397156
-88	0.804788	0.0301911	0.839798	0.0396297
-87	0.805031	0.0302223	0.840254	0.0395459
-86	0.805263	0.0302545	0.840649	0.0394641
-85	0.805488	0.0302872	0.84098	0.0393844
-84	0.805707	0.0303201	0.841247	0.0393068
-83	0.805921	0.0303526	0.84145	0.0392314
-82	0.80613	0.0303845	0.841587	0.0391579
-81	0.806335	0.0304154	0.841659	0.0390865
-80	0.806537	0.0304452	0.841664	0.0390171
-79	0.806736	0.0304737	0.841604	0.0389496
-78	0.80693	0.0305006	0.841479	0.0388841
-77	0.807121	0.0305257	0.841288	0.0388204
-76	0.807306	0.0305491	0.841032	0.0387585
-75	0.807484	0.0305705	0.840713	0.0386985
-74	0.807656	0.0305898	0.84033	0.0386403
-73	0.807818	0.030607	0.839885	0.038584
-72	0.80797	0.030622	0.839378	0.0385295
-71	0.808109	0.0306347	0.838812	0.0384769
-70	0.808234	0.030645	0.838187	0.0384262
-69	0.808342	0.0306529	0.837504	0.0383773
-68	0.808431	0.0306583	0.836765	0.0383302
-67	0.808499	0.0306611	0.835972	0.038285
-66	0.808544	0.0306614	0.835126	0.0382416
-65	0.808562	0.0306591	0.834229	0.0381999
-64	0.808551	0.0306544	0.833281	0.0381598
-63	0.808509	0.0306471	0.832286	0.0381213
-62	0.808433	0.0306374	0.831245	0.0380841
-61	0.808321	0.0306256	0.830159	0.0380482
-60	0.808169	0.0306116	0.82903	0.0380133
-59	0.807976	0.0305959	0.827859	0.0379793
-58	0.807739	0.0305788	0.82665	0.037946
-57	0.807456	0.0305605	0.825402	0.0379133
-56	0.807124	0.0305415	0.824117	0.037881
-55	0.806741	0.0305224	0.822797	0.037849
-54	0.806305	0.0305038	0.821442	0.0378171
-53	0.805815	0.0304862	0.820054	0.0377855
-52	0.805267	0.0304704	0.818634	0.037754
-51	0.80466	0.0304571	0.817181	0.0377229
-50	0.803993	0.0304473	0.815696	0.0376925
-49	0.803263	0.0304418	0.814179	0.0376629
-48	0.802468	0.0304416	0.812628	0.0376347
-47	0.801607	0.0304476	0.811044	0.0376084
-46	0.800678	0.030461	0.809425	0.0375847
-45	0.799678	0.0304827	0.807768	0.0375644
-44	0.798606	0.0305139	0.806072	0.0375485
-43	0.79746	0.0305556	0.804333	0.037538
-42	0.796236	0.0306089	0.802549	0.037534
-41	0.794933	0.030675	0.800714	0.0375377
-40	0.793547	0.0307548	0.798826	0.0375506
-39	0.792075	0.0308493	0.796878	0.0375738
-38	0.790514	0.0309596	0.794865	0.0376087
-37	0.78886	0.0310864	0.79278	0.0376567
-36	0.787108	0.0312306	0.790618	0.0377189
-35	0.785254	0.0313928	0.788371	0.0377966
-34	0.783292	0.0315737	0.786031	0.0378908
-33	0.781218	0.0317736	0.78359	0.0380023
-32	0.779025	0.0319927	0.78104	0.0381317
-31	0.776708	0.0322313	0.778371	0.0382794
-30	0.774258	0.0324893	0.775575	0.0384456
-29	0.77167	0.0327664	0.772642	0.0386301
-28	0.768936	0.0330623	0.769562	0.0388324
-27	0.766047	0.0333764	0.766327	0.0390519
-26	0.762997	0.0337078	0.762925	0.0392873
-25	0.759778	0.0340558	0.759349	0.0395375
-24	0.75638	0.0344192	0.755587	0.0398006
-23	0.752796	0.0347969	0.751632	0.0400749
-22	0.749017	0.0351875	0.747474	0.0403583
-21	0.745037	0.0355895	0.743105	0.0406485
-20	0.740845	0.0360015	0.738516	0.0409431
-19	0.736437	0.0364219	0.733702	0.0412395
-18	0.731803	0.0368491	0.728654	0.0415354
-17	0.726939	0.0372816	0.723368	0.0418281
-16	0.721838	0.0377176	0.717837	0.0421151
-15	0.716494	0.0381557	0.712059	0.0423942
-14	0.710904	0.0385944	0.706028	0.0426629
-13	0.705064	0.0390322	0.699744	0.0429192
-12	0.698971	0.0394678	0.693205	0.0431613
-11	0.692625	0.0399	0.686411	0.0433874
-10	0.686024	0.0403275	0.679363	0.0435961
-9	0.67917	0.0407494	0.672063	0.0437863
-8	0.672065	0.0411647	0.664514	0.0439571
-7	0.66471	0.0415726	0.656721	0.0441078
-6	0.657112	0.0419722	0.648689	0.0442382
-5	0.649276	0.042363	0.640425	0.0443481
-4	0.641207	0.0427444	0.631938	0.0444379
-3	0.632916	0.0431157	0.623235	0.0445078
-2	0.624409	0.0434766	0.614327	0.0445586
-1	0.615698	0.0438266	0.605225	0.0445912
0	0.606795	0.0441651	0.595941	0.0446065
1	0.59771	0.0444919	0.586487	0.0446059
2	0.588458	0.0448063	0.576877	0.0445905
3	0.579052	0.045108	0.567126	0.0445618
4	0.569507	0.0453965	0.557248	0.0445211
5	0.559838	0.0456712	0.547258	0.0444701
6	0.550061	0.0459316	0.537174	0.0444101
7	0.540192	0.0461771	0.52701	0.0443426
8	0.530249	0.0464071	0.516784	0.0442688
9	0.520246	0.0466209	0.506512	0.0441902
10	0.510202	0.0468178	0.496211	0.0441079
11	0.500132	0.0469973	0.485897	0.0440229
12	0.490055	0.0471586	0.475588	0.0439363
13	0.479985	0.0473012	0.465299	0.0438488
14	0.469939	0.0474244	0.455046	0.0437611
15	0.459933	0.0475277	0.444846	0.0436737
16	0.449982	0.0476106	0.434713	0.0435871
17	0.440101	0.0476728	0.424662	0.0435015
18	0.430304	0.0477139	0.414706	0.0434171
19	0.420604	0.0477337	0.40486	0.0433339
20	0.411015	0.0477322	0.395134	0.043252
21	0.401547	0.0477094	0.385542	0.0431711
22	0.392213	0.0476654	0.376094	0.0430912
23	0.383024	0.0476005	0.3668	0.0430118
24	0.373988	0.0475152	0.357668	0.0429328
25	0.365115	0.04741	0.348708	0.0428538
26	0.356413	0.0472855	0.339926	0.0427743
27	0.347889	0.0471426	0.331328	0.0426942
28	0.33955	0.0469822	0.322921	0.0426128
29	0.331402	0.0468052	0.314708	0.04253
30	0.32345	0.0466127	0.306693	0.0424453
31	0.315699	0.0464059	0.298879	0.0423583
32	0.308152	0.046186	0.291268	0.0422688
33	0.300813	0.0459543	0.283861	0.0421763
34	0.293684	0.0457122	0.27666	0.0420807
35	0.286768	0.0454608	0.269663	0.0419817
36	0.280065	0.0452017	0.26287	0.0418792
37	0.273577	0.0449361	0.256281	0.0417729
38	0.267305	0.0446654	0.249893	0.0416629
39	0.261248	0.0443909	0.243705	0.041549
40	0.255406	0.0441137	0.237713	0.0414312
41	0.249778	0.0438353	0.231916	0.0413098
42	0.244364	0.0435566	0.226311	0.0411848
43	0.239162	0.0432789	0.220894	0.0410565
44	0.234171	0.0430031	0.215662	0.0409252
45	0.229388	0.0427303	0.210612	0.0407912
46	0.224812	0.0424614	0.205741	0.0406549
47	0.220439	0.0421972	0.201045	0.040517
48	0.216268	0.0419386	0.196521	0.0403779
49	0.212295	0.0416862	0.192166	0.0402382
50	0.208517	0.0414408	0.187977	0.0400987
51	0.204931	0.041203	0.18395	0.03996
52	0.201534	0.0409734	0.180084	0.039823
53	0.198323	0.0407525	0.176376	0.0396882
54	0.195293	0.040541	0.172822	0.0395567
55	0.19244	0.0403393	0.169421	0.039429
56	0.189761	0.0401479	0.16617	0.0393061
57	0.187252	0.0399673	0.163068	0.0391885
58	0.184909	0.039798	0.160113	0.0390771
59	0.182727	0.0396403	0.157302	0.0389724
60	0.180703	0.0394948	0.154635	0.038875
61	0.178831	0.0393619	0.15211	0.0387855
62	0.177109	0.0392419	0.149725	0.0387043
63	0.17553	0.0391354	0.14748	0.0386316
64	0.174092	0.0390425	0.145373	0.0385679
65	0.17279	0.0389638	0.143402	0.0385132
66	0.171619	0.0388994	0.141567	0.0384676
67	0.170576	0.0388496	0.139866	0.038431
68	0.169655	0.0388146	0.138298	0.0384034
69	0.168854	0.0387946	0.136863	0.0383847
70	0.168168	0.0387896	0.135558	0.0383744
71	0.167593	0.0387995	0.134382	0.0383723
72	0.167126	0.0388243	0.133334	0.0383781
73	0.166762	0.0388638	0.132413	0.0383912
74	0.166498	0.0389176	0.131616	0.0384113
75	0.16633	0.0389855	0.130943	0.0384378
76	0.166256	0.0390669	0.130391	0.0384703
77	0.166271	0.0391612	0.129958	0.0385082
78	0.166374	0.0392679	0.129643	0.038551
79	0.16656	0.039386	0.129443	0.0385982
80	0.166828	0.0395149	0.129356	0.0386494
81	0.167174	0.0396536	0.12938	0.0387041
82	0.167596	0.0398012	0.129512	0.0387619
83	0.168092	0.0399567	0.12975	0.0388224
84	0.168659	0.040119	0.130092	0.0388852
85	0.169296	0.0402871	0.130533	0.0389499
86	0.170001	0.0404599	0.131073	0.0390163
87	0.170771	0.0406365	0.131707	0.039084
88	0.171606	0.0408157	0.132432	0.0391528
89	0.172503	0.0409965	0.133247	0.0392225
90	0.173461	0.041178	0.134146	0.0392928
91	0.174479	0.0413592	0.135129	0.0393635
92	0.175556	0.0415394	0.13619	0.0394344
93	0.17669	0.0417177	0.137328	0.0395054
94	0.17788	0.0418934	0.138538	0.0395763
95	0.179126	0.0420659	0.139818	0.039647
96	0.180427	0.0422346	0.141163	0.0397172
97	0.181782	0.0423992	0.142572	0.0397869
98	0.183189	0.0425592	0.14404	0.0398559
99	0.184649	0.0427144	0.145565	0.0399242
100	0.186161	0.0428645	0.147142	0.0399916
101	0.187725	0.0430095	0.14877	0.040058
102	0.189339	0.0431493	0.150444	0.0401235
103	0.191003	0.0432839	0.152161	0.040188
104	0.192717	0.0434135	0.15392	0.0402515
105	0.194481	0.0435381	0.155716	0.0403139
106	0.196293	0.0436581	0.157546	0.0403754
107	0.198154	0.0437737	0.159409	0.040436
108	0.200063	0.0438852	0.161301	0.0404958
109	0.202019	0.0439928	0.16322	0.040555
110	0.204023	0.0440969	0.165163	0.0406137
111	0.206074	0.044198	0.167128	0.040672
112	0.208171	0.0442963	0.169112	0.0407303
113	0.210314	0.0443922	0.171114	0.0407887
114	0.212502	0.0444861	0.173132	0.0408474
115	0.214735	0.0445783	0.175164	0.0409068
116	0.217012	0.0446692	0.177207	0.0409671
117	0.219332	0.044759	0.179261	0.0410285
118	0.221694	0.0448481	0.181324	0.0410913
119	0.224098	0.0449367	0.183393	0.0411558
120	0.226542	0.0450252	0.185469	0.0412221
121	0.229025	0.0451136	0.18755	0.0412905
122	0.231545	0.0452022	0.189634	0.0413612
123	0.234102	0.0452912	0.191721	0.0414342
124	0.236694	0.0453807	0.193809	0.0415097
125	0.239318	0.0454709	0.195897	0.0415876
126	0.241972	0.0455618	0.197985	0.0416681
127	0.244655	0.0456536	0.200071	0.0417509
128	0.247364	0.0457463	0.202155	0.041836
129	0.250097	0.04584	0.204236	0.0419231
130	0.252849	0.0459347	0.206312	0.042012
131	0.255619	0.0460305	0.208384	0.0421024
132	0.258402	0.0461273	0.210449	0.0421937
133	0.261196	0.0462252	0.212508	0.0422856
134	0.263997	0.0463242	0.214558	0.0423775
135	0.266799	0.0464242	0.2166	0.0424689
136	0.2696	0.0465252	0.218632	0.042559
137	0.272395	0.0466273	0.220653	0.0426472
138	0.275178	0.0467302	0.222662	0.0427328
139	0.277946	0.046834	0.224658	0.0428152
140	0.280693	0.0469385	0.22664	0.0428934
141	0.283415	0.0470436	0.228607	0.0429668
142	0.286104	0.0471492	0.230557	0.0430346
143	0.288758	0.0472551	0.23249	0.0430962
144	0.291369	0.0473613	0.234404	0.0431508
145	0.293933	0.0474674	0.236299	0.0431977
146	0.296444	0.0475733	0.238172	0.0432365
147	0.298897	0.0476788	0.240024	0.0432666
148	0.301285	0.0477836	0.241852	0.0432875
149	0.303605	0.0478876	0.243656	0.0432988
150	0.305851	0.0479905	0.245434	0.0433002
151	0.308017	0.048092	0.247186	0.0432916
152	0.310099	0.0481921	0.248911	0.0432728
153	0.312093	0.0482903	0.250607	0.0432438
154	0.313994	0.0483866	0.252274	0.0432045
155	0.315798	0.0484806	0.253911	0.0431553
156	0.317502	0.0485723	0.255517	0.0430963
157	0.319102	0.0486615	0.257091	0.0430278
158	0.320597	0.0487479	0.258633	0.0429501
159	0.321982	0.0488314	0.260142	0.0428638
160	0.323257	0.0489119	0.261617	0.0427693
161	0.32442	0.0489891	0.263058	0.0426672
162	0.32547	0.0490631	0.264464	0.042558
163	0.326407	0.0491336	0.265835	0.0424423
164	0.32723	0.0492005	0.267172	0.0423209
165	0.327941	0.0492637	0.268472	0.0421943
166	0.32854	0.049323	0.269737	0.0420631
167	0.329029	0.0493782	0.270967	0.0419281
168	0.32941	0.0494291	0.272161	0.0417898
169	0.329686	0.0494755	0.27332	0.0416488
170	0.329859	0.0495172	0.274444	0.0415057
171	0.329933	0.049554	0.275533	0.0413611
172	0.329912	0.0495855	0.276588	0.0412155
173	0.3298	0.0496115	0.277609	0.0410692
174	0.329601	0.0496318	0.278597	0.0409229
175	0.329321	0.0496459	0.279553	0.0407767
176	0.328963	0.0496536	0.280479	0.0406311
177	0.328534	0.0496546	0.281374	0.0404864
178	0.328039	0.0496486	0.282241	0.0403429
179	0.327484	0.0496354	0.28308	0.0402006
180	0.326873	0.0496147	0.283894	0.0400599
181	0.326212	0.0495864	0.284683	0.0399208
182	0.325508	0.0495503	0.285451	0.0397834
183	0.324764	0.0495064	0.286197	0.0396479
184	0.323988	0.0494546	0.286925	0.0395142
185	0.323183	0.0493951	0.287636	0.0393824
186	0.322356	0.0493279	0.288333	0.0392524
187	0.32151	0.0492535	0.289018	0.0391243
188	0.320651	0.049172	0.289693	0.0389981
189	0.319783	0.0490841	0.29036	0.0388735
190	0.318909	0.0489901	0.291022	0.0387508
191	0.318034	0.0488908	0.291681	0.0386297
192	0.31716	0.0487868	0.292338	0.0385102
193	0.316291	0.048679	0.292997	0.0383924
194	0.31543	0.0485683	0.29366	0.0382762
195	0.314579	0.0484555	0.294328	0.0381616
196	0.31374	0.0483417	0.295004	0.0380486
197	0.312914	0.0482279	0.295689	0.0379373
198	0.312104	0.0481151	0.296385	0.0378276
199	0.311311	0.0480044	0.297093	0.0377197
200	0.310535	0.0478968	0.297815	0.0376137
201	0.309777	0.0477933	0.298553	0.0375097
202	0.309037	0.0476949	0.299306	0.0374079
203	0.308316	0.0476025	0.300077	0.0373083
204	0.307614	0.0475169	0.300865	0.0372112
205	0.30693	0.0474387	0.30167	0.0371169
206	0.306266	0.0473688	0.302494	0.0370254
207	0.305619	0.0473074	0.303335	0.036937
208	0.30499	0.0472551	0.304194	0.036852
209	0.30438	0.0472121	0.305071	0.0367706
210	0.303786	0.0471784	0.305964	0.036693
211	0.303209	0.0471542	0.306873	0.0366194
212	0.302649	0.0471392	0.307798	0.03655
213	0.302106	0.0471332	0.308736	0.0364851
214	0.301579	0.0471358	0.309688	0.0364247
215	0.301069	0.0471466	0.310652	0.0363691
216	0.300574	0.047165	0.311626	0.0363183
217	0.300097	0.0471902	0.31261	0.0362725
218	0.299636	0.0472218	0.313603	0.0362318
219	0.299193	0.0472587	0.314602	0.0361962
220	0.298768	0.0473004	0.315607	0.0361657
221	0.298362	0.0473459	0.316617	0.0361403
222	0.297976	0.0473944	0.317631	0.03612
223	0.29761	0.0474452	0.318647	0.0361048
224	0.297266	0.0474974	0.319665	0.0360945
225	0.296944	0.0475502	0.320684	0.036089
226	0.296647	0.047603	0.321704	0.0360882
227	0.296375	0.0476551	0.322723	0.0360919
228	0.296129	0.0477058	0.323742	0.0361
229	0.295912	0.0477547	0.324759	0.0361122
230	0.295724	0.0478012	0.325776	0.0361283
231	0.295567	0.0478449	0.326792	0.036148
232	0.295441	0.0478855	0.327808	0.0361709
233	0.295349	0.0479227	0.328823	0.0361969
234	0.295291	0.0479563	0.329838	0.0362255
235	0.295269	0.047986	0.330853	0.0362564
236	0.295283	0.0480119	0.331869	0.0362891
237	0.295334	0.0480338	0.332887	0.0363233
238	0.295422	0.0480518	0.333907	0.0363585
239	0.295549	0.0480659	0.334931	0.0363942
240	0.295714	0.0480762	0.335958	0.03643
241	0.295918	0.0480828	0.336989	0.0364653
242	0.29616	0.048086	0.338026	0.0364998
243	0.296439	0.0480859	0.339069	0.0365328
244	0.296757	0.0480827	0.340119	0.0365639
245	0.29711	0.0480766	0.341176	0.0365927
246	0.2975	0.0480679	0.34224	0.0366186
247	0.297924	0.0480569	0.343313	0.0366412
248	0.298381	0.0480439	0.344395	0.0366602
249	0.298869	0.048029	0.345486	0.0366752
250	0.299388	0.0480127	0.346586	0.0366858
251	0.299934	0.0479951	0.347696	0.0366918
252	0.300505	0.0479766	0.348814	0.0366929
253	0.3011	0.0479575	0.349942	0.0366891
254	0.301716	0.047938	0.351079	0.0366801
255	0.30235	0.0479184	0.352225	0.036666
256	0.303001	0.0478989	0.353378	0.0366468
257	0.303664	0.0478799	0.35454	0.0366226
258	0.304338	0.0478614	0.355708	0.0365935
259	0.30502	0.0478438	0.356883	0.0365597
260	0.305707	0.0478273	0.358063	0.0365216
261	0.306396	0.047812	0.359248	0.0364794
262	0.307085	0.0477981	0.360437	0.0364335
263	0.307772	0.0477858	0.361629	0.0363844
264	0.308452	0.0477752	0.362823	0.0363325
265	0.309125	0.0477665	0.364018	0.0362782
266	0.309788	0.0477597	0.365213	0.0362222
267	0.310439	0.047755	0.366407	0.0361649
268	0.311075	0.0477524	0.3676	0.0361069
269	0.311696	0.047752	0.36879	0.0360487
270	0.3123	0.0477539	0.369977	0.035991
271	0.312885	0.0477581	0.37116	0.0359342
272	0.31345	0.0477646	0.372338	0.035879
273	0.313995	0.0477735	0.373511	0.0358259
274	0.314519	0.0477848	0.374678	0.0357755
275	0.315021	0.0477983	0.375839	0.0357282
276	0.315503	0.0478142	0.376994	0.0356846
277	0.315963	0.0478323	0.378143	0.0356452
278	0.316402	0.0478526	0.379285	0.0356105
279	0.316822	0.047875	0.380422	0.0355809
280	0.317223	0.0478993	0.381553	0.0355568
281	0.317607	0.0479256	0.382678	0.0355388
282	0.317974	0.0479535	0.383799	0.0355271
283	0.318328	0.0479829	0.384917	0.0355222
284	0.318669	0.0480136	0.386031	0.0355244
285	0.319	0.0480455	0.387144	0.035534
286	0.319323	0.0480782	0.388256	0.0355513
287	0.319641	0.0481114	0.389369	0.0355765
288	0.319956	0.0481451	0.390484	0.0356099
289	0.320272	0.0481787	0.391603	0.0356516
290	0.32059	0.0482121	0.392727	0.0357017
291	0.320913	0.0482449	0.393858	0.0357604
292	0.321246	0.0482769	0.394997	0.0358275
293	0.32159	0.0483077	0.396146	0.0359032
294	0.321948	0.048337	0.397308	0.0359872
295	0.322323	0.0483645	0.398482	0.0360796
296	0.322719	0.04839	0.399672	0.0361799
297	0.323137	0.0484133	0.400877	0.036288
298	0.323581	0.0484341	0.402101	0.0364036
299	0.324052	0.0484521	0.403344	0.0365262
300	0.324554	0.0484673	0.404607	0.0366554
301	0.325087	0.0484795	0.40589	0.0367907
302	0.325655	0.0484885	0.407196	0.0369316
303	0.326258	0.0484943	0.408524	0.0370774
304	0.326899	0.0484968	0.409874	0.0372276
305	0.327578	0.048496	0.411248	0.0373815
306	0.328297	0.0484919	0.412644	0.0375384
307	0.329056	0.0484845	0.414062	0.0376976
308	0.329856	0.0484739	0.415502	0.0378584
309	0.330696	0.0484602	0.416963	0.03802
310	0.331578	0.0484434	0.418444	0.0381817
311	0.332501	0.0484237	0.419944	0.0383428
312	0.333463	0.0484011	0.42146	0.0385026
313	0.334465	0.0483759	0.422993	0.0386604
314	0.335506	0.0483482	0.424539	0.0388155
315	0.336583	0.0483181	0.426097	0.0389672
316	0.337696	0.0482858	0.427665	0.039115
317	0.338844	0.0482515	0.429241	0.0392582
318	0.340024	0.0482153	0.430822	0.0393964
319	0.341234	0.0481776	0.432407	0.0395289
320	0.342472	0.0481384	0.433993	0.0396555
321	0.343737	0.048098	0.435577	0.0397756
322	0.345025	0.0480566	0.437158	0.039889
323	0.346335	0.0480144	0.438733	0.0399954
324	0.347664	0.0479718	0.440301	0.0400945
325	0.349009	0.0479289	0.441859	0.0401862
326	0.350369	0.0478862	0.443405	0.0402703
327	0.351741	0.0478438	0.444938	0.0403469
328	0.353122	0.0478021	0.446456	0.040416
329	0.35451	0.0477614	0.447958	0.0404776
330	0.355903	0.0477221	0.449442	0.0405318
331	0.3573	0.0476845	0.450907	0.0405789
332	0.358697	0.0476491	0.452353	0.0406191
333	0.360094	0.0476163	0.453778	0.0406526
334	0.361488	0.0475863	0.455182	0.0406798
335	0.362879	0.0475597	0.456563	0.0407011
336	0.364265	0.0475369	0.457922	0.0407168
337	0.365645	0.0475182	0.459258	0.0407274
338	0.367018	0.047504	0.460572	0.0407333
339	0.368384	0.0474948	0.461861	0.040735
340	0.369742	0.0474908	0.463127	0.040733
341	0.371093	0.0474924	0.464369	0.0407278
342	0.372436	0.0474999	0.465587	0.0407197
343	0.373772	0.0475135	0.46678	0.0407094
344	0.375101	0.0475336	0.467949	0.0406973
345	0.376424	0.0475602	0.469092	0.0406838
346	0.377742	0.0475935	0.470211	0.0406694
347	0.379056	0.0476336	0.471303	0.0406544
348	0.380368	0.0476805	0.472369	0.0406392
349	0.381679	0.0477342	0.473408	0.0406243
350	0.38299	0.0477947	0.47442	0.0406099
351	0.384304	0.0478617	0.475403	0.0405963
352	0.385622	0.0479352	0.476358	0.0405837
353	0.386947	0.0480149	0.477282	0.0405724
354	0.388279	0.0481006	0.478175	0.0405625
355	0.389622	0.0481918	0.479037	0.0405543
356	0.390976	0.0482883	0.479867	0.0405477
357	0.392344	0.0483895	0.480663	0.0405428
358	0.393728	0.0484952	0.481425	0.0405398
359	0.395129	0.0486048	0.482152	0.0405386
360	0.396548	0.0487177	0.482844	0.0405392
361	0.397988	0.0488334	0.483501	0.0405415
362	0.39945	0.0489514	0.484121	0.0405455
363	0.400933	0.0490711	0.484705	0.040551
364	0.402439	0.0491919	0.485252	0.040558
365	0.403969	0.049313	0.485764	0.0405663
366	0.405523	0.0494341	0.48624	0.0405756
367	0.4071	0.0495543	0.486682	0.0405859
368	0.408699	0.0496731	0.487089	0.0405969
369	0.410321	0.0497898	0.487464	0.0406085
370	0.411965	0.0499038	0.487808	0.0406203
371	0.413628	0.0500146	0.488121	0.0406321
372	0.415309	0.0501215	0.488407	0.0406437
373	0.417007	0.0502239	0.488666	0.0406548
374	0.418718	0.0503214	0.488901	0.0406652
375	0.420441	0.0504133	0.489115	0.0406746
376	0.422172	0.0504993	0.489309	0.0406827
377	0.42391	0.0505789	0.489486	0.0406893
378	0.425649	0.0506517	0.489649	0.0406941
379	0.427388	0.0507174	0.4898	0.0406968
380	0.429122	0.0507756	0.489941	0.0406972
381	0.430849	0.0508261	0.490076	0.0406951
382	0.432564	0.0508688	0.490205	0.0406903
383	0.434264	0.0509035	0.490332	0.0406825
384	0.435945	0.0509303	0.490459	0.0406715
385	0.437605	0.0509491	0.490587	0.0406572
386	0.439238	0.0509601	0.490718	0.0406394
387	0.440844	0.0509634	0.490853	0.040618
388	0.442418	0.0509593	0.490994	0.0405928
389	0.443957	0.0509482	0.491141	0.0405639
390	0.445459	0.0509304	0.491295	0.040531
391	0.446923	0.0509065	0.491456	0.0404942
392	0.448345	0.0508769	0.491625	0.0404535
393	0.449725	0.0508424	0.4918	0.0404087
394	0.451061	0.0508037	0.491982	0.04036
395	0.452353	0.0507613	0.492169	0.0403075
396	0.4536	0.0507162	0.49236	0.040251
397	0.454802	0.0506692	0.492555	0.0401909
398	0.455959	0.050621	0.492751	0.0401271
399	0.457072	0.0505725	0.492946	0.0400599
400	0.458143	0.0505246	0.493139	0.0399893
401	0.459172	0.0504781	0.493328	0.0399156
402	0.460161	0.0504339	0.49351	0.039839
403	0.461113	0.0503926	0.493683	0.0397596
404	0.46203	0.050355	0.493845	0.0396779
405	0.462913	0.0503219	0.493994	0.0395939
406	0.463767	0.0502937	0.494127	0.0395081
407	0.464594	0.050271	0.494241	0.0394206
408	0.465397	0.0502543	0.494336	0.0393318
409	0.466179	0.0502437	0.494407	0.0392419
410	0.466944	0.0502397	0.494455	0.0391513
411	0.467694	0.0502422	0.494475	0.0390603
412	0.468432	0.0502513	0.494468	0.0389691
413	0.469163	0.0502669	0.49443	0.038878
414	0.469889	0.0502888	0.49436	0.0387872
415	0.470612	0.0503166	0.494258	0.038697
416	0.471335	0.05035	0.494121	0.0386076
417	0.472062	0.0503885	0.493948	0.0385192
418	0.472794	0.0504314	0.493738	0.0384319
419	0.473534	0.0504781	0.493491	0.0383458
420	0.474283	0.0505278	0.493204	0.0382611
421	0.475043	0.0505797	0.492878	0.0381778
422	0.475815	0.0506331	0.492512	0.0380961
423	0.476601	0.0506869	0.492105	0.0380159
424	0.477401	0.0507403	0.491656	0.0379372
425	0.478216	0.0507923	0.491165	0.0378602
426	0.479047	0.0508419	0.490631	0.0377848
427	0.479893	0.0508883	0.490054	0.037711
428	0.480755	0.0509305	0.489432	0.037639
429	0.481631	0.0509676	0.488767	0.0375686
430	0.482522	0.0509986	0.488057	0.0374999
431	0.483427	0.0510228	0.487301	0.0374331
432	0.484345	0.0510395	0.4865	0.0373681
433	0.485275	0.0510477	0.485653	0.0373051
434	0.486216	0.051047	0.48476	0.0372441
435	0.487166	0.0510368	0.483821	0.0371853
436	0.488125	0.0510165	0.482836	0.0371289
437	0.489091	0.0509858	0.481804	0.0370748
438	0.490061	0.0509443	0.480726	0.0370234
439	0.491036	0.0508918	0.479603	0.0369748
440	0.492013	0.0508283	0.478435	0.0369291
441	0.49299	0.0507536	0.477223	0.0368864
442	0.493966	0.050668	0.475968	0.0368471
443	0.494939	0.0505714	0.474672	0.0368111
444	0.495908	0.0504643	0.473336	0.0367787
445	0.496871	0.050347	0.471962	0.03675
446	0.497826	0.0502198	0.470553	0.0367251
447	0.498772	0.0500834	0.469111	0.0367042
448	0.499707	0.0499382	0.467639	0.0366872
449	0.50063	0.049785	0.46614	0.0366744
450	0.501539	0.0496245	0.464618	0.0366658
451	0.502433	0.0494574	0.463077	0.0366615
452	0.503311	0.0492844	0.46152	0.0366615
453	0.504171	0.0491064	0.459953	0.0366658
454	0.505012	0.0489243	0.458379	0.0366744
455	0.505833	0.0487388	0.456804	0.0366875
456	0.506633	0.0485508	0.455232	0.0367051
457	0.50741	0.0483612	0.453668	0.0367271
458	0.508165	0.0481707	0.452117	0.0367536
459	0.508897	0.0479801	0.450584	0.0367847
460	0.509604	0.0477902	0.449074	0.0368203
461	0.510286	0.0476017	0.447591	0.0368607
462	0.510943	0.0474152	0.446141	0.0369057
463	0.511575	0.0472314	0.444727	0.0369555
464	0.51218	0.0470507	0.443353	0.0370102
465	0.51276	0.0468737	0.442023	0.03707
466	0.513314	0.0467007	0.440739	0.0371348
467	0.513843	0.0465322	0.439506	0.0372049
468	0.514346	0.0463683	0.438325	0.0372804
469	0.514824	0.0462091	0.437197	0.0373614
470	0.515278	0.0460549	0.436125	0.0374481
471	0.515709	0.0459056	0.435108	0.0375407
472	0.516116	0.0457612	0.434147	0.0376391
473	0.516502	0.0456216	0.433241	0.0377437
474	0.516866	0.0454864	0.432389	0.0378544
475	0.51721	0.0453556	0.431589	0.0379713
476	0.517535	0.0452288	0.43084	0.0380945
477	0.517841	0.0451056	0.430138	0.0382237
478	0.518131	0.0449857	0.42948	0.0383591
479	0.518405	0.0448687	0.428862	0.0385003
480	0.518665	0.0447541	0.428281	0.0386471
481	0.518911	0.0446416	0.427732	0.0387992
482	0.519145	0.0445307	0.42721	0.038956
483	0.519367	0.044421	0.426709	0.0391171
484	0.519579	0.0443122	0.426226	0.0392818
485	0.519781	0.044204	0.425753	0.0394493
486	0.519974	0.0440961	0.425287	0.0396189
487	0.52016	0.0439882	0.424821	0.0397894
488	0.520337	0.0438803	0.42435	0.03996
489	0.520507	0.0437723	0.423869	0.0401295
490	0.520671	0.043664	0.423372	0.0402966
491	0.520827	0.0435556	0.422855	0.0404603
492	0.520976	0.0434471	0.422313	0.0406191
493	0.521117	0.0433386	0.421742	0.0407719
494	0.52125	0.0432305	0.421138	0.0409172
495	0.521375	0.0431228	0.420496	0.0410539
496	0.521491	0.043016	0.419814	0.0411806
497	0.521597	0.0429102	0.41909	0.0412963
498	0.521691	0.0428058	0.41832	0.0413997
499	0.521773	0.0427031	0.417503	0.0414899
500	0.521841	0.0426023	0.416638	0.0415659

## Sheet: Figure4e
Correlation with error
	Bilateral		Unilateral		Postsaccade
Time	Mean	SE	Mean	SE	Mean	SE
-100	0.074959	0.0325897	-0.00225533	0.0295542	0.0454837	0.0314336
-90	0.0475975	0.030353	0.000974781	0.0301682	0.0549898	0.0311304
-80	0.0409517	0.0297624	0.00560876	0.0297399	0.0524441	0.0283582
-70	0.0339522	0.0320194	0.0112853	0.030477	0.0537306	0.0293744
-60	0.0282841	0.0313213	0.00779536	0.0296121	0.0543196	0.0288435
-50	0.0239131	0.0308221	0.0157451	0.0298066	0.0510145	0.0299747
-40	0.0159398	0.0283318	0.0228699	0.0293024	0.0393103	0.0304625
-30	0.0105307	0.0284995	0.0299869	0.028104	0.0251319	0.0310373
-20	0.00738749	0.0304655	0.0333893	0.0306914	0.0066507	0.0315492
-10	0.00400471	0.0291753	0.0488566	0.0297093	0.0121409	0.032699
0	0.00173889	0.0325458	0.053522	0.0301669	-0.0173018	0.0328463
10	-0.00429416	0.0338171	0.0669125	0.0323609	-0.0384678	0.0315953
20	-0.0148293	0.034736	0.0748331	0.0326671	-0.0458929	0.0314008
30	-0.0179268	0.0357481	0.0680176	0.0322807	-0.062392	0.0308974
40	-0.036549	0.0362443	0.0590457	0.0336766	-0.0738219	0.0296121
50	-0.0441673	0.0395067	0.0552739	0.0330227	-0.0766375	0.0284125
60	-0.0505989	0.0428238	0.0770766	0.0339546	-0.0817245	0.0275522
70	-0.0667943	0.0435676	0.0806716	0.0334605	-0.0867135	0.0264825
80	-0.0657285	0.0441021	0.0927362	0.0326051	-0.0848606	0.0241035
90	-0.0682835	0.0454654	0.0908013	0.0347921	-0.0980001	0.0234817
100	-0.0741473	0.0464853	0.0892977	0.0363434	-0.101885	0.0232911
110	-0.0710269	0.0456083	0.0999097	0.0338802	-0.117774	0.0245737
120	-0.0705762	0.0478455	0.107915	0.0346836	-0.122348	0.0243583
130	-0.0535293	0.0487781	0.118545	0.0349451	-0.133326	0.0235504
140	-0.0430752	0.0493079	0.140859	0.0359313	-0.135652	0.023417
150	-0.0438034	0.0504333	0.154719	0.0356759	-0.137356	0.0223985
160	-0.0295273	0.0491469	0.158104	0.0353276	-0.140832	0.0249764
170	-0.0199548	0.0499622	0.171397	0.03515	-0.132115	0.0248243
180	-0.0129291	0.0505336	0.180492	0.0356572	-0.1202	0.024455
190	-0.00947004	0.0512056	0.183194	0.0346943	-0.127288	0.0286333
200	-0.00217836	0.0500328	0.191448	0.0348162	-0.117477	0.0299408
210	0.00848156	0.0500632	0.197072	0.0365621	-0.11175	0.0312763
220	0.0208396	0.0498342	0.203596	0.0365785	-0.113462	0.0343394
230	0.0324721	0.0492008	0.221022	0.0384966	-0.103618	0.0347087
240	0.0408563	0.049992	0.228828	0.0390023	-0.110908	0.0349196
250	0.0429724	0.0494082	0.232677	0.0389168	-0.11332	0.0377495
260	0.0692719	0.0473359	0.23689	0.0393658	-0.120221	0.0385865
270	0.0888108	0.046655	0.246169	0.0395919	-0.126338	0.039852
280	0.0970266	0.0446823	0.240357	0.0397387	-0.134054	0.0399597
290	0.10803	0.0437683	0.247607	0.0391352	-0.132554	0.0412918
300	0.1145	0.0437899	0.234634	0.0386453	-0.128917	0.0407215
310	0.11373	0.0411396	0.229269	0.040758	-0.119404	0.0390779
320	0.115804	0.0428653	0.223291	0.0395023	-0.107225	0.0396236
330	0.11242	0.0412872	0.205775	0.0407272	-0.101	0.0411691
340	0.121485	0.0419814	0.187209	0.0398497	-0.0938461	0.0405058
350	0.146909	0.0412734	0.161288	0.0432732	-0.0998283	0.0408806
360	0.137354	0.0418977	0.16349	0.0438603	-0.0819722	0.042866
370	0.136237	0.0410715	0.134333	0.0440393	-0.077056	0.0429214
380	0.145621	0.0414947	0.122693	0.0432153	-0.0706484	0.0452517
390	0.150883	0.0436332	0.12218	0.0393943	-0.0735384	0.0458316
400	0.143826	0.0446468	0.103256	0.0408674	-0.0557353	0.0484481
410	0.150298	0.0472461	0.0960113	0.0376347	-0.0495573	0.0489919
420	0.148066	0.0473648	0.0868087	0.0365267	-0.0353508	0.0483744
430	0.151047	0.0555327	0.0726325	0.036055	-0.0330426	0.0479667
440	0.177511	0.0604595	0.0662449	0.0357466	-0.0206525	0.0492048
450	0.163855	0.0674206	0.0558555	0.033757	-0.0153877	0.0504782
460	0.125312	0.0749964	0.0393683	0.0357931	0.00378608	0.0581672
470	0.0599875	0.0915704	0.0302287	0.0407073	0.0227096	0.0623426
480	0.064791	0.0934897	0.0244651	0.0476612	0.034964	0.0675951
490	0.136181	0.0904829	-0.00693719	0.0481692	0.00196031	0.06606
500	0.167162	0.0860508	-0.0176424	0.0556307	0.0143284	0.0761322

[truncated: 48 more sheets: Figure4f, Figure5c, Figure5d, e, Figure6b, Figure6e, FigureS1, FigureS2b, FigureS3a, FigureS3b, FigureS3c, FigureS3d, FigureS3e, FigureS4a, FigureS4b, FigureS4c, FigureS5a, FigureS5b, FigureS5c, FigureS5d, FigureS6c …]
